# Supplementary material for: Gut Microbiota as an Objective Measurement for Auxiliary Diagnosis of Insomnia Disorder
Source: Front Microbiol. 2019 Aug 13;10:1770. doi: 10.3389/fmicb.2019.01770 (PMC6701205; doi:10.3389/fmicb.2019.01770)
Supplement: Supplementary file 12 [file Table_2.xlsx]

## Sheet: Menu
Table	Description
Species_info	Details on Microbiota composition
Phylum
Class
Order
Famliy
Genus
Species
BugBase	Details on BugBase prediction (FIGURE 1 E)
KEGG	Details on Picrust prediction (FIGURE 1 F)
Insomnia_sp_cor	Details on the relationship of species in each group (FIGURE 2 )
Normal_so_cor
Rador	Details on the Radar plot (FIGURE S4)
RF_cv_error	Mean error of Random forest in each step using differrent seed number (FIGURE 4)

## Sheet: Species_info
Details on Microbiota composition
id	name
V1	Unassigned.Other.Other.Other.Other.Other.Other
V2	k__Archaea.p__Euryarchaeota.c__Methanobacteria.o__Methanobacteriales.f__Methanobacteriaceae.g__Methanobrevibacter.s__
V3	k__Archaea.p__Euryarchaeota.c__Methanobacteria.o__Methanobacteriales.f__Methanobacteriaceae.g__Methanosphaera.s__
V4	k__Bacteria.p__Acidobacteria.c__Solibacteres.o__Solibacterales.f__.g__.s__
V5	k__Bacteria.p__Acidobacteria.c__Solibacteres.o__Solibacterales.f__Solibacteraceae.g__Candidatus.Solibacter.s__
V6	k__Bacteria.p__Actinobacteria.c__Actinobacteria.o__Actinomycetales.f__.g__.s__
V7	k__Bacteria.p__Actinobacteria.c__Actinobacteria.o__Actinomycetales.f__Actinomycetaceae.g__.s__
V8	k__Bacteria.p__Actinobacteria.c__Actinobacteria.o__Actinomycetales.f__Actinomycetaceae.g__Actinomyces.s__
V9	k__Bacteria.p__Actinobacteria.c__Actinobacteria.o__Actinomycetales.f__Corynebacteriaceae.g__Corynebacterium.s__
V10	k__Bacteria.p__Actinobacteria.c__Actinobacteria.o__Actinomycetales.f__Corynebacteriaceae.g__Corynebacterium.s__durum
V11	k__Bacteria.p__Actinobacteria.c__Actinobacteria.o__Actinomycetales.f__Corynebacteriaceae.g__Corynebacterium.s__variabile
V12	k__Bacteria.p__Actinobacteria.c__Actinobacteria.o__Actinomycetales.f__Frankiaceae.g__.s__
V13	k__Bacteria.p__Actinobacteria.c__Actinobacteria.o__Actinomycetales.f__Intrasporangiaceae.Other.Other
V14	k__Bacteria.p__Actinobacteria.c__Actinobacteria.o__Actinomycetales.f__Intrasporangiaceae.g__.s__
V15	k__Bacteria.p__Actinobacteria.c__Actinobacteria.o__Actinomycetales.f__Intrasporangiaceae.g__Terracoccus.s__
V16	k__Bacteria.p__Actinobacteria.c__Actinobacteria.o__Actinomycetales.f__Microbacteriaceae.Other.Other
V17	k__Bacteria.p__Actinobacteria.c__Actinobacteria.o__Actinomycetales.f__Microbacteriaceae.g__Frigoribacterium.s__
V18	k__Bacteria.p__Actinobacteria.c__Actinobacteria.o__Actinomycetales.f__Micrococcaceae.g__.s__
V19	k__Bacteria.p__Actinobacteria.c__Actinobacteria.o__Actinomycetales.f__Micrococcaceae.g__Rothia.s__aeria
V20	k__Bacteria.p__Actinobacteria.c__Actinobacteria.o__Actinomycetales.f__Micrococcaceae.g__Rothia.s__mucilaginosa
V21	k__Bacteria.p__Actinobacteria.c__Actinobacteria.o__Actinomycetales.f__Micromonosporaceae.g__.s__
V22	k__Bacteria.p__Actinobacteria.c__Actinobacteria.o__Actinomycetales.f__Mycobacteriaceae.g__Mycobacterium.s__
V23	k__Bacteria.p__Actinobacteria.c__Actinobacteria.o__Actinomycetales.f__Nocardiaceae.g__Rhodococcus.s__
V24	k__Bacteria.p__Actinobacteria.c__Actinobacteria.o__Actinomycetales.f__Nocardioidaceae.g__.s__
V25	k__Bacteria.p__Actinobacteria.c__Actinobacteria.o__Actinomycetales.f__Propionibacteriaceae.g__.s__
V26	k__Bacteria.p__Actinobacteria.c__Actinobacteria.o__Actinomycetales.f__Sporichthyaceae.g__.s__
V27	k__Bacteria.p__Actinobacteria.c__Actinobacteria.o__Actinomycetales.f__Thermomonosporaceae.g__Actinomadura.s__vinacea
V28	k__Bacteria.p__Actinobacteria.c__Actinobacteria.o__Actinomycetales.f__Williamsiaceae.g__Williamsia.s__
V29	k__Bacteria.p__Actinobacteria.c__Actinobacteria.o__Bifidobacteriales.f__Bifidobacteriaceae.g__Bifidobacterium.Other
V30	k__Bacteria.p__Actinobacteria.c__Actinobacteria.o__Bifidobacteriales.f__Bifidobacteriaceae.g__Bifidobacterium.s__
V31	k__Bacteria.p__Actinobacteria.c__Actinobacteria.o__Bifidobacteriales.f__Bifidobacteriaceae.g__Bifidobacterium.s__adolescentis
V32	k__Bacteria.p__Actinobacteria.c__Actinobacteria.o__Bifidobacteriales.f__Bifidobacteriaceae.g__Scardovia.s__
V33	k__Bacteria.p__Actinobacteria.c__Coriobacteriia.o__Coriobacteriales.f__Coriobacteriaceae.g__.s__
V34	k__Bacteria.p__Actinobacteria.c__Coriobacteriia.o__Coriobacteriales.f__Coriobacteriaceae.g__Adlercreutzia.s__
V35	k__Bacteria.p__Actinobacteria.c__Coriobacteriia.o__Coriobacteriales.f__Coriobacteriaceae.g__Atopobium.s__
V36	k__Bacteria.p__Actinobacteria.c__Coriobacteriia.o__Coriobacteriales.f__Coriobacteriaceae.g__Collinsella.s__
V37	k__Bacteria.p__Actinobacteria.c__Coriobacteriia.o__Coriobacteriales.f__Coriobacteriaceae.g__Collinsella.s__aerofaciens
V38	k__Bacteria.p__Actinobacteria.c__Coriobacteriia.o__Coriobacteriales.f__Coriobacteriaceae.g__Collinsella.s__stercoris
V39	k__Bacteria.p__Actinobacteria.c__Coriobacteriia.o__Coriobacteriales.f__Coriobacteriaceae.g__Eggerthella.s__lenta
V40	k__Bacteria.p__Actinobacteria.c__Coriobacteriia.o__Coriobacteriales.f__Coriobacteriaceae.g__Slackia.s__
V41	k__Bacteria.p__Actinobacteria.c__Thermoleophilia.o__Gaiellales.f__Gaiellaceae.g__.s__
V42	k__Bacteria.p__Actinobacteria.c__Thermoleophilia.o__Solirubrobacterales.f__.g__.s__
V43	k__Bacteria.p__Bacteroidetes.c__Bacteroidia.o__Bacteroidales.f__.g__.s__
V44	k__Bacteria.p__Bacteroidetes.c__Bacteroidia.o__Bacteroidales.f__Bacteroidaceae.g__Bacteroides.Other
V45	k__Bacteria.p__Bacteroidetes.c__Bacteroidia.o__Bacteroidales.f__Bacteroidaceae.g__Bacteroides.s__
V46	k__Bacteria.p__Bacteroidetes.c__Bacteroidia.o__Bacteroidales.f__Bacteroidaceae.g__Bacteroides.s__caccae
V47	k__Bacteria.p__Bacteroidetes.c__Bacteroidia.o__Bacteroidales.f__Bacteroidaceae.g__Bacteroides.s__coprophilus
V48	k__Bacteria.p__Bacteroidetes.c__Bacteroidia.o__Bacteroidales.f__Bacteroidaceae.g__Bacteroides.s__eggerthii
V49	k__Bacteria.p__Bacteroidetes.c__Bacteroidia.o__Bacteroidales.f__Bacteroidaceae.g__Bacteroides.s__fragilis
V50	k__Bacteria.p__Bacteroidetes.c__Bacteroidia.o__Bacteroidales.f__Bacteroidaceae.g__Bacteroides.s__ovatus
V51	k__Bacteria.p__Bacteroidetes.c__Bacteroidia.o__Bacteroidales.f__Bacteroidaceae.g__Bacteroides.s__plebeius
V52	k__Bacteria.p__Bacteroidetes.c__Bacteroidia.o__Bacteroidales.f__Bacteroidaceae.g__Bacteroides.s__uniformis
V53	k__Bacteria.p__Bacteroidetes.c__Bacteroidia.o__Bacteroidales.f__Porphyromonadaceae.g__Parabacteroides.s__
V54	k__Bacteria.p__Bacteroidetes.c__Bacteroidia.o__Bacteroidales.f__Porphyromonadaceae.g__Parabacteroides.s__distasonis
V55	k__Bacteria.p__Bacteroidetes.c__Bacteroidia.o__Bacteroidales.f__Porphyromonadaceae.g__Porphyromonas.s__
V56	k__Bacteria.p__Bacteroidetes.c__Bacteroidia.o__Bacteroidales.f__Prevotellaceae.g__Prevotella.s__
V57	k__Bacteria.p__Bacteroidetes.c__Bacteroidia.o__Bacteroidales.f__Prevotellaceae.g__Prevotella.s__copri
V58	k__Bacteria.p__Bacteroidetes.c__Bacteroidia.o__Bacteroidales.f__Prevotellaceae.g__Prevotella.s__stercorea
V59	k__Bacteria.p__Bacteroidetes.c__Bacteroidia.o__Bacteroidales.f__Rikenellaceae.Other.Other
V60	k__Bacteria.p__Bacteroidetes.c__Bacteroidia.o__Bacteroidales.f__Rikenellaceae.g__.s__
V61	k__Bacteria.p__Bacteroidetes.c__Bacteroidia.o__Bacteroidales.f__S24.7.g__.s__
V62	k__Bacteria.p__Bacteroidetes.c__Bacteroidia.o__Bacteroidales.f__.Barnesiellaceae..g__.s__
V63	k__Bacteria.p__Bacteroidetes.c__Bacteroidia.o__Bacteroidales.f__.Odoribacteraceae..g__Butyricimonas.s__
V64	k__Bacteria.p__Bacteroidetes.c__Bacteroidia.o__Bacteroidales.f__.Odoribacteraceae..g__Odoribacter.s__
V65	k__Bacteria.p__Bacteroidetes.c__Bacteroidia.o__Bacteroidales.f__.Paraprevotellaceae..g__.s__
V66	k__Bacteria.p__Bacteroidetes.c__Bacteroidia.o__Bacteroidales.f__.Paraprevotellaceae..g__CF231.s__
V67	k__Bacteria.p__Bacteroidetes.c__Bacteroidia.o__Bacteroidales.f__.Paraprevotellaceae..g__Paraprevotella.s__
V68	k__Bacteria.p__Bacteroidetes.c__Bacteroidia.o__Bacteroidales.f__.Paraprevotellaceae..g__.Prevotella..s__
V69	k__Bacteria.p__Bacteroidetes.c__Cytophagia.o__Cytophagales.f__Flammeovirgaceae.g__.s__
V70	k__Bacteria.p__Bacteroidetes.c__Flavobacteriia.o__Flavobacteriales.f__.Weeksellaceae..g__Chryseobacterium.s__
V71	k__Bacteria.p__Bacteroidetes.c__Flavobacteriia.o__Flavobacteriales.f__.Weeksellaceae..g__Cloacibacterium.s__
V72	k__Bacteria.p__Bacteroidetes.c__.Saprospirae..o__.Saprospirales..f__Chitinophagaceae.g__.s__
V73	k__Bacteria.p__Chloroflexi.c__Anaerolineae.o__Anaerolineales.f__Anaerolinaceae.g__.s__
V74	k__Bacteria.p__Chloroflexi.c__Anaerolineae.o__Anaerolineales.f__Anaerolinaceae.g__Anaerolinea.s__
V75	k__Bacteria.p__Chloroflexi.c__Anaerolineae.o__Anaerolineales.f__Anaerolinaceae.g__T78.s__
V76	k__Bacteria.p__Chloroflexi.c__Anaerolineae.o__SJA.15.f__.g__.s__
V77	k__Bacteria.p__Chloroflexi.c__Ellin6529.o__.f__.g__.s__
V78	k__Bacteria.p__Cyanobacteria.c__Chloroplast.o__Streptophyta.f__.g__.s__
V79	k__Bacteria.p__FCPU426.c__.o__.f__.g__.s__
V80	k__Bacteria.p__Firmicutes.c__Bacilli.o__Bacillales.Other.Other.Other
V81	k__Bacteria.p__Firmicutes.c__Bacilli.o__Bacillales.f__.g__.s__
V82	k__Bacteria.p__Firmicutes.c__Bacilli.o__Bacillales.f__Alicyclobacillaceae.g__Alicyclobacillus.s__
V83	k__Bacteria.p__Firmicutes.c__Bacilli.o__Bacillales.f__Bacillaceae.g__.s__
V84	k__Bacteria.p__Firmicutes.c__Bacilli.o__Bacillales.f__Bacillaceae.g__Anoxybacillus.s__kestanbolensis
V85	k__Bacteria.p__Firmicutes.c__Bacilli.o__Bacillales.f__Bacillaceae.g__Bacillus.Other
V86	k__Bacteria.p__Firmicutes.c__Bacilli.o__Bacillales.f__Bacillaceae.g__Bacillus.s__
V87	k__Bacteria.p__Firmicutes.c__Bacilli.o__Bacillales.f__Bacillaceae.g__Bacillus.s__coagulans
V88	k__Bacteria.p__Firmicutes.c__Bacilli.o__Bacillales.f__Bacillaceae.g__Bacillus.s__flexus
V89	k__Bacteria.p__Firmicutes.c__Bacilli.o__Bacillales.f__Listeriaceae.g__Brochothrix.Other
V90	k__Bacteria.p__Firmicutes.c__Bacilli.o__Bacillales.f__Planococcaceae.g__Lysinibacillus.s__boronitolerans
V91	k__Bacteria.p__Firmicutes.c__Bacilli.o__Bacillales.f__Planococcaceae.g__Rummeliibacillus.s__
V92	k__Bacteria.p__Firmicutes.c__Bacilli.o__Bacillales.f__Planococcaceae.g__Sporosarcina.s__
V93	k__Bacteria.p__Firmicutes.c__Bacilli.o__Bacillales.f__Sporolactobacillaceae.g__Sporolactobacillus.s__
V94	k__Bacteria.p__Firmicutes.c__Bacilli.o__Bacillales.f__.Exiguobacteraceae..g__Exiguobacterium.s__
V95	k__Bacteria.p__Firmicutes.c__Bacilli.o__Gemellales.f__Gemellaceae.g__.s__
V96	k__Bacteria.p__Firmicutes.c__Bacilli.o__Lactobacillales.Other.Other.Other
V97	k__Bacteria.p__Firmicutes.c__Bacilli.o__Lactobacillales.f__.g__.s__
V98	k__Bacteria.p__Firmicutes.c__Bacilli.o__Lactobacillales.f__Aerococcaceae.Other.Other
V99	k__Bacteria.p__Firmicutes.c__Bacilli.o__Lactobacillales.f__Carnobacteriaceae.g__Carnobacterium.s__
V100	k__Bacteria.p__Firmicutes.c__Bacilli.o__Lactobacillales.f__Enterococcaceae.g__Enterococcus.s__
V101	k__Bacteria.p__Firmicutes.c__Bacilli.o__Lactobacillales.f__Lactobacillaceae.Other.Other
V102	k__Bacteria.p__Firmicutes.c__Bacilli.o__Lactobacillales.f__Lactobacillaceae.g__.s__
V103	k__Bacteria.p__Firmicutes.c__Bacilli.o__Lactobacillales.f__Lactobacillaceae.g__Lactobacillus.s__
V104	k__Bacteria.p__Firmicutes.c__Bacilli.o__Lactobacillales.f__Lactobacillaceae.g__Lactobacillus.s__brevis
V105	k__Bacteria.p__Firmicutes.c__Bacilli.o__Lactobacillales.f__Lactobacillaceae.g__Lactobacillus.s__iners
V106	k__Bacteria.p__Firmicutes.c__Bacilli.o__Lactobacillales.f__Lactobacillaceae.g__Lactobacillus.s__mucosae
V107	k__Bacteria.p__Firmicutes.c__Bacilli.o__Lactobacillales.f__Lactobacillaceae.g__Lactobacillus.s__reuteri
V108	k__Bacteria.p__Firmicutes.c__Bacilli.o__Lactobacillales.f__Lactobacillaceae.g__Lactobacillus.s__ruminis
V109	k__Bacteria.p__Firmicutes.c__Bacilli.o__Lactobacillales.f__Lactobacillaceae.g__Lactobacillus.s__zeae
V110	k__Bacteria.p__Firmicutes.c__Bacilli.o__Lactobacillales.f__Lactobacillaceae.g__Pediococcus.Other
V111	k__Bacteria.p__Firmicutes.c__Bacilli.o__Lactobacillales.f__Lactobacillaceae.g__Pediococcus.s__
V112	k__Bacteria.p__Firmicutes.c__Bacilli.o__Lactobacillales.f__Leuconostocaceae.g__.s__
V113	k__Bacteria.p__Firmicutes.c__Bacilli.o__Lactobacillales.f__Leuconostocaceae.g__Leuconostoc.s__
V114	k__Bacteria.p__Firmicutes.c__Bacilli.o__Lactobacillales.f__Leuconostocaceae.g__Leuconostoc.s__mesenteroides
V115	k__Bacteria.p__Firmicutes.c__Bacilli.o__Lactobacillales.f__Leuconostocaceae.g__Weissella.Other
V116	k__Bacteria.p__Firmicutes.c__Bacilli.o__Lactobacillales.f__Leuconostocaceae.g__Weissella.s__
V117	k__Bacteria.p__Firmicutes.c__Bacilli.o__Lactobacillales.f__Streptococcaceae.g__Lactococcus.s__
V118	k__Bacteria.p__Firmicutes.c__Bacilli.o__Lactobacillales.f__Streptococcaceae.g__Lactococcus.s__garvieae
V119	k__Bacteria.p__Firmicutes.c__Bacilli.o__Lactobacillales.f__Streptococcaceae.g__Streptococcus.s__
V120	k__Bacteria.p__Firmicutes.c__Bacilli.o__Lactobacillales.f__Streptococcaceae.g__Streptococcus.s__anginosus
V121	k__Bacteria.p__Firmicutes.c__Bacilli.o__Turicibacterales.f__Turicibacteraceae.g__Turicibacter.s__
V122	k__Bacteria.p__Firmicutes.c__Clostridia.Other.Other.Other.Other
V123	k__Bacteria.p__Firmicutes.c__Clostridia.o__Clostridiales.Other.Other.Other
V124	k__Bacteria.p__Firmicutes.c__Clostridia.o__Clostridiales.f__.g__.s__
V125	k__Bacteria.p__Firmicutes.c__Clostridia.o__Clostridiales.f__Caldicoprobacteraceae.g__Caldicoprobacter.s__
V126	k__Bacteria.p__Firmicutes.c__Clostridia.o__Clostridiales.f__Christensenellaceae.g__.s__
V127	k__Bacteria.p__Firmicutes.c__Clostridia.o__Clostridiales.f__Christensenellaceae.g__Christensenella.s__
V128	k__Bacteria.p__Firmicutes.c__Clostridia.o__Clostridiales.f__Clostridiaceae.Other.Other
V129	k__Bacteria.p__Firmicutes.c__Clostridia.o__Clostridiales.f__Clostridiaceae.g__.s__
V130	k__Bacteria.p__Firmicutes.c__Clostridia.o__Clostridiales.f__Clostridiaceae.g__Clostridium.Other
V131	k__Bacteria.p__Firmicutes.c__Clostridia.o__Clostridiales.f__Clostridiaceae.g__Clostridium.s__
V132	k__Bacteria.p__Firmicutes.c__Clostridia.o__Clostridiales.f__Clostridiaceae.g__Clostridium.s__hiranonis
V133	k__Bacteria.p__Firmicutes.c__Clostridia.o__Clostridiales.f__Clostridiaceae.g__Clostridium.s__perfringens
V134	k__Bacteria.p__Firmicutes.c__Clostridia.o__Clostridiales.f__Clostridiaceae.g__SMB53.s__
V135	k__Bacteria.p__Firmicutes.c__Clostridia.o__Clostridiales.f__Dehalobacteriaceae.g__Dehalobacterium.s__
V136	k__Bacteria.p__Firmicutes.c__Clostridia.o__Clostridiales.f__EtOH8.g__.s__
V137	k__Bacteria.p__Firmicutes.c__Clostridia.o__Clostridiales.f__Eubacteriaceae.g__Anaerofustis.s__
V138	k__Bacteria.p__Firmicutes.c__Clostridia.o__Clostridiales.f__Eubacteriaceae.g__Garciella.s__
V139	k__Bacteria.p__Firmicutes.c__Clostridia.o__Clostridiales.f__Eubacteriaceae.g__Pseudoramibacter_Eubacterium.s__
V140	k__Bacteria.p__Firmicutes.c__Clostridia.o__Clostridiales.f__Lachnospiraceae.Other.Other
V141	k__Bacteria.p__Firmicutes.c__Clostridia.o__Clostridiales.f__Lachnospiraceae.g__.s__
V142	k__Bacteria.p__Firmicutes.c__Clostridia.o__Clostridiales.f__Lachnospiraceae.g__Anaerostipes.s__
V143	k__Bacteria.p__Firmicutes.c__Clostridia.o__Clostridiales.f__Lachnospiraceae.g__Blautia.Other
V144	k__Bacteria.p__Firmicutes.c__Clostridia.o__Clostridiales.f__Lachnospiraceae.g__Blautia.s__
V145	k__Bacteria.p__Firmicutes.c__Clostridia.o__Clostridiales.f__Lachnospiraceae.g__Blautia.s__producta
V146	k__Bacteria.p__Firmicutes.c__Clostridia.o__Clostridiales.f__Lachnospiraceae.g__Coprococcus.Other
V147	k__Bacteria.p__Firmicutes.c__Clostridia.o__Clostridiales.f__Lachnospiraceae.g__Coprococcus.s__
V148	k__Bacteria.p__Firmicutes.c__Clostridia.o__Clostridiales.f__Lachnospiraceae.g__Coprococcus.s__eutactus
V149	k__Bacteria.p__Firmicutes.c__Clostridia.o__Clostridiales.f__Lachnospiraceae.g__Dorea.Other
V150	k__Bacteria.p__Firmicutes.c__Clostridia.o__Clostridiales.f__Lachnospiraceae.g__Dorea.s__
V151	k__Bacteria.p__Firmicutes.c__Clostridia.o__Clostridiales.f__Lachnospiraceae.g__Dorea.s__formicigenerans
V152	k__Bacteria.p__Firmicutes.c__Clostridia.o__Clostridiales.f__Lachnospiraceae.g__Epulopiscium.s__
V153	k__Bacteria.p__Firmicutes.c__Clostridia.o__Clostridiales.f__Lachnospiraceae.g__Lachnobacterium.s__
V154	k__Bacteria.p__Firmicutes.c__Clostridia.o__Clostridiales.f__Lachnospiraceae.g__Lachnospira.s__
V155	k__Bacteria.p__Firmicutes.c__Clostridia.o__Clostridiales.f__Lachnospiraceae.g__Moryella.s__
V156	k__Bacteria.p__Firmicutes.c__Clostridia.o__Clostridiales.f__Lachnospiraceae.g__Oribacterium.s__
V157	k__Bacteria.p__Firmicutes.c__Clostridia.o__Clostridiales.f__Lachnospiraceae.g__Roseburia.Other
V158	k__Bacteria.p__Firmicutes.c__Clostridia.o__Clostridiales.f__Lachnospiraceae.g__Roseburia.s__
V159	k__Bacteria.p__Firmicutes.c__Clostridia.o__Clostridiales.f__Lachnospiraceae.g__Roseburia.s__faecis
V160	k__Bacteria.p__Firmicutes.c__Clostridia.o__Clostridiales.f__Lachnospiraceae.g__.Ruminococcus..s__
V161	k__Bacteria.p__Firmicutes.c__Clostridia.o__Clostridiales.f__Lachnospiraceae.g__.Ruminococcus..s__gnavus
V162	k__Bacteria.p__Firmicutes.c__Clostridia.o__Clostridiales.f__Lachnospiraceae.g__.Ruminococcus..s__torques
V163	k__Bacteria.p__Firmicutes.c__Clostridia.o__Clostridiales.f__Peptococcaceae.g__.s__
V164	k__Bacteria.p__Firmicutes.c__Clostridia.o__Clostridiales.f__Peptococcaceae.g__Peptococcus.s__
V165	k__Bacteria.p__Firmicutes.c__Clostridia.o__Clostridiales.f__Peptostreptococcaceae.g__.s__
V166	k__Bacteria.p__Firmicutes.c__Clostridia.o__Clostridiales.f__Peptostreptococcaceae.g__Peptostreptococcus.Other
V167	k__Bacteria.p__Firmicutes.c__Clostridia.o__Clostridiales.f__Peptostreptococcaceae.g__Peptostreptococcus.s__anaerobius
V168	k__Bacteria.p__Firmicutes.c__Clostridia.o__Clostridiales.f__Ruminococcaceae.Other.Other
V169	k__Bacteria.p__Firmicutes.c__Clostridia.o__Clostridiales.f__Ruminococcaceae.g__.s__
V170	k__Bacteria.p__Firmicutes.c__Clostridia.o__Clostridiales.f__Ruminococcaceae.g__Anaerotruncus.s__
V171	k__Bacteria.p__Firmicutes.c__Clostridia.o__Clostridiales.f__Ruminococcaceae.g__Faecalibacterium.s__prausnitzii
V172	k__Bacteria.p__Firmicutes.c__Clostridia.o__Clostridiales.f__Ruminococcaceae.g__Oscillospira.s__
V173	k__Bacteria.p__Firmicutes.c__Clostridia.o__Clostridiales.f__Ruminococcaceae.g__Ruminococcus.Other
V174	k__Bacteria.p__Firmicutes.c__Clostridia.o__Clostridiales.f__Ruminococcaceae.g__Ruminococcus.s__
V175	k__Bacteria.p__Firmicutes.c__Clostridia.o__Clostridiales.f__Ruminococcaceae.g__Ruminococcus.s__bromii
V176	k__Bacteria.p__Firmicutes.c__Clostridia.o__Clostridiales.f__Ruminococcaceae.g__Ruminococcus.s__flavefaciens
V177	k__Bacteria.p__Firmicutes.c__Clostridia.o__Clostridiales.f__Veillonellaceae.g__.s__
V178	k__Bacteria.p__Firmicutes.c__Clostridia.o__Clostridiales.f__Veillonellaceae.g__Acidaminococcus.s__
V179	k__Bacteria.p__Firmicutes.c__Clostridia.o__Clostridiales.f__Veillonellaceae.g__Dialister.s__
V180	k__Bacteria.p__Firmicutes.c__Clostridia.o__Clostridiales.f__Veillonellaceae.g__Megamonas.s__
V181	k__Bacteria.p__Firmicutes.c__Clostridia.o__Clostridiales.f__Veillonellaceae.g__Megasphaera.s__
V182	k__Bacteria.p__Firmicutes.c__Clostridia.o__Clostridiales.f__Veillonellaceae.g__Mitsuokella.Other
V183	k__Bacteria.p__Firmicutes.c__Clostridia.o__Clostridiales.f__Veillonellaceae.g__Mitsuokella.s__multacida
V184	k__Bacteria.p__Firmicutes.c__Clostridia.o__Clostridiales.f__Veillonellaceae.g__Phascolarctobacterium.s__
V185	k__Bacteria.p__Firmicutes.c__Clostridia.o__Clostridiales.f__Veillonellaceae.g__Selenomonas.s__
V186	k__Bacteria.p__Firmicutes.c__Clostridia.o__Clostridiales.f__Veillonellaceae.g__Veillonella.s__dispar
V187	k__Bacteria.p__Firmicutes.c__Clostridia.o__Clostridiales.f__Veillonellaceae.g__Veillonella.s__parvula
V188	k__Bacteria.p__Firmicutes.c__Clostridia.o__Clostridiales.f__.Mogibacteriaceae..Other.Other
V189	k__Bacteria.p__Firmicutes.c__Clostridia.o__Clostridiales.f__.Mogibacteriaceae..g__.s__
V190	k__Bacteria.p__Firmicutes.c__Clostridia.o__Clostridiales.f__.Mogibacteriaceae..g__Mogibacterium.s__
V191	k__Bacteria.p__Firmicutes.c__Clostridia.o__Clostridiales.f__.Tissierellaceae..g__Anaerococcus.s__
V192	k__Bacteria.p__Firmicutes.c__Clostridia.o__Clostridiales.f__.Tissierellaceae..g__Finegoldia.s__
V193	k__Bacteria.p__Firmicutes.c__Clostridia.o__Clostridiales.f__.Tissierellaceae..g__Parvimonas.s__
V194	k__Bacteria.p__Firmicutes.c__Clostridia.o__Clostridiales.f__.Tissierellaceae..g__Peptoniphilus.s__
V195	k__Bacteria.p__Firmicutes.c__Clostridia.o__Clostridiales.f__.Tissierellaceae..g__WAL_1855D.s__
V196	k__Bacteria.p__Firmicutes.c__Erysipelotrichi.o__Erysipelotrichales.f__Erysipelotrichaceae.g__.s__
V197	k__Bacteria.p__Firmicutes.c__Erysipelotrichi.o__Erysipelotrichales.f__Erysipelotrichaceae.g__Allobaculum.s__
V198	k__Bacteria.p__Firmicutes.c__Erysipelotrichi.o__Erysipelotrichales.f__Erysipelotrichaceae.g__Bulleidia.s__
V199	k__Bacteria.p__Firmicutes.c__Erysipelotrichi.o__Erysipelotrichales.f__Erysipelotrichaceae.g__Catenibacterium.s__
V200	k__Bacteria.p__Firmicutes.c__Erysipelotrichi.o__Erysipelotrichales.f__Erysipelotrichaceae.g__Coprobacillus.s__
V201	k__Bacteria.p__Firmicutes.c__Erysipelotrichi.o__Erysipelotrichales.f__Erysipelotrichaceae.g__Holdemania.s__
V202	k__Bacteria.p__Firmicutes.c__Erysipelotrichi.o__Erysipelotrichales.f__Erysipelotrichaceae.g__.Eubacterium..s__
V203	k__Bacteria.p__Firmicutes.c__Erysipelotrichi.o__Erysipelotrichales.f__Erysipelotrichaceae.g__.Eubacterium..s__biforme
V204	k__Bacteria.p__Firmicutes.c__Erysipelotrichi.o__Erysipelotrichales.f__Erysipelotrichaceae.g__.Eubacterium..s__dolichum
V205	k__Bacteria.p__Firmicutes.c__Erysipelotrichi.o__Erysipelotrichales.f__Erysipelotrichaceae.g__cc_115.s__
V206	k__Bacteria.p__Fusobacteria.c__Fusobacteriia.o__Fusobacteriales.f__Fusobacteriaceae.g__Fusobacterium.s__
V207	k__Bacteria.p__Gemmatimonadetes.c__Gemm.4.o__.f__.g__.s__
V208	k__Bacteria.p__Gemmatimonadetes.c__Gemmatimonadetes.o__.f__.g__.s__
V209	k__Bacteria.p__Gemmatimonadetes.c__Gemmatimonadetes.o__Gemmatimonadales.Other.Other.Other
V210	k__Bacteria.p__Gemmatimonadetes.c__Gemmatimonadetes.o__Gemmatimonadales.f__Ellin5301.g__.s__
V211	k__Bacteria.p__Lentisphaerae.c__.Lentisphaeria..o__Victivallales.f__Victivallaceae.g__.s__
V212	k__Bacteria.p__Proteobacteria.c__Alphaproteobacteria.o__Rhizobiales.f__Aurantimonadaceae.Other.Other
V213	k__Bacteria.p__Proteobacteria.c__Alphaproteobacteria.o__Rhizobiales.f__Beijerinckiaceae.g__.s__
V214	k__Bacteria.p__Proteobacteria.c__Alphaproteobacteria.o__Rhizobiales.f__Bradyrhizobiaceae.g__.s__
V215	k__Bacteria.p__Proteobacteria.c__Alphaproteobacteria.o__Rhizobiales.f__Bradyrhizobiaceae.g__Balneimonas.s__
V216	k__Bacteria.p__Proteobacteria.c__Alphaproteobacteria.o__Rhizobiales.f__Methylobacteriaceae.g__Methylobacterium.s__
V217	k__Bacteria.p__Proteobacteria.c__Alphaproteobacteria.o__Rhizobiales.f__Methylobacteriaceae.g__Methylobacterium.s__adhaesivum
V218	k__Bacteria.p__Proteobacteria.c__Alphaproteobacteria.o__Rhizobiales.f__Methylobacteriaceae.g__Methylobacterium.s__organophilum
V219	k__Bacteria.p__Proteobacteria.c__Alphaproteobacteria.o__Rhizobiales.f__Rhizobiaceae.g__Agrobacterium.s__
V220	k__Bacteria.p__Proteobacteria.c__Alphaproteobacteria.o__Rhodobacterales.f__Rhodobacteraceae.g__Rhodobacter.s__
V221	k__Bacteria.p__Proteobacteria.c__Alphaproteobacteria.o__Sphingomonadales.f__Sphingomonadaceae.g__Kaistobacter.s__
V222	k__Bacteria.p__Proteobacteria.c__Alphaproteobacteria.o__Sphingomonadales.f__Sphingomonadaceae.g__Novosphingobium.s__
V223	k__Bacteria.p__Proteobacteria.c__Alphaproteobacteria.o__Sphingomonadales.f__Sphingomonadaceae.g__Sphingomonas.s__
V224	k__Bacteria.p__Proteobacteria.c__Alphaproteobacteria.o__Sphingomonadales.f__Sphingomonadaceae.g__Sphingomonas.s__changbaiensis
V225	k__Bacteria.p__Proteobacteria.c__Betaproteobacteria.o__Burkholderiales.f__Alcaligenaceae.g__.s__
V226	k__Bacteria.p__Proteobacteria.c__Betaproteobacteria.o__Burkholderiales.f__Alcaligenaceae.g__Achromobacter.s__
V227	k__Bacteria.p__Proteobacteria.c__Betaproteobacteria.o__Burkholderiales.f__Alcaligenaceae.g__Sutterella.s__
V228	k__Bacteria.p__Proteobacteria.c__Betaproteobacteria.o__Burkholderiales.f__Burkholderiaceae.g__Lautropia.s__
V229	k__Bacteria.p__Proteobacteria.c__Betaproteobacteria.o__Burkholderiales.f__Comamonadaceae.g__.s__
V230	k__Bacteria.p__Proteobacteria.c__Betaproteobacteria.o__Burkholderiales.f__Comamonadaceae.g__Comamonas.s__
V231	k__Bacteria.p__Proteobacteria.c__Betaproteobacteria.o__Burkholderiales.f__Oxalobacteraceae.Other.Other
V232	k__Bacteria.p__Proteobacteria.c__Betaproteobacteria.o__Burkholderiales.f__Oxalobacteraceae.g__.s__
V233	k__Bacteria.p__Proteobacteria.c__Betaproteobacteria.o__Burkholderiales.f__Oxalobacteraceae.g__Janthinobacterium.s__
V234	k__Bacteria.p__Proteobacteria.c__Betaproteobacteria.o__Burkholderiales.f__Oxalobacteraceae.g__Oxalobacter.s__formigenes
V235	k__Bacteria.p__Proteobacteria.c__Betaproteobacteria.o__Burkholderiales.f__Oxalobacteraceae.g__Ralstonia.s__
V236	k__Bacteria.p__Proteobacteria.c__Betaproteobacteria.o__Ellin6067.f__.g__.s__
V237	k__Bacteria.p__Proteobacteria.c__Betaproteobacteria.o__Neisseriales.f__Neisseriaceae.g__Neisseria.s__subflava
V238	k__Bacteria.p__Proteobacteria.c__Betaproteobacteria.o__Nitrosomonadales.f__Nitrosomonadaceae.g__Nitrosovibrio.s__tenuis
V239	k__Bacteria.p__Proteobacteria.c__Betaproteobacteria.o__Rhodocyclales.f__Rhodocyclaceae.Other.Other
V240	k__Bacteria.p__Proteobacteria.c__Betaproteobacteria.o__SC.I.84.f__.g__.s__
V241	k__Bacteria.p__Proteobacteria.c__Deltaproteobacteria.o__Desulfovibrionales.f__Desulfovibrionaceae.g__.s__
V242	k__Bacteria.p__Proteobacteria.c__Deltaproteobacteria.o__Desulfovibrionales.f__Desulfovibrionaceae.g__Bilophila.s__
V243	k__Bacteria.p__Proteobacteria.c__Deltaproteobacteria.o__Desulfovibrionales.f__Desulfovibrionaceae.g__Desulfovibrio.s__
V244	k__Bacteria.p__Proteobacteria.c__Deltaproteobacteria.o__Myxococcales.f__.g__.s__
V245	k__Bacteria.p__Proteobacteria.c__Epsilonproteobacteria.o__Campylobacterales.f__Helicobacteraceae.g__Helicobacter.s__
V246	k__Bacteria.p__Proteobacteria.c__Gammaproteobacteria.o__Aeromonadales.f__Aeromonadaceae.g__.s__
V247	k__Bacteria.p__Proteobacteria.c__Gammaproteobacteria.o__Aeromonadales.f__Succinivibrionaceae.g__.s__
V248	k__Bacteria.p__Proteobacteria.c__Gammaproteobacteria.o__Aeromonadales.f__Succinivibrionaceae.g__Anaerobiospirillum.s__
V249	k__Bacteria.p__Proteobacteria.c__Gammaproteobacteria.o__Enterobacteriales.f__Enterobacteriaceae.Other.Other
V250	k__Bacteria.p__Proteobacteria.c__Gammaproteobacteria.o__Enterobacteriales.f__Enterobacteriaceae.g__.s__
V251	k__Bacteria.p__Proteobacteria.c__Gammaproteobacteria.o__Enterobacteriales.f__Enterobacteriaceae.g__Buchnera.s__
V252	k__Bacteria.p__Proteobacteria.c__Gammaproteobacteria.o__Enterobacteriales.f__Enterobacteriaceae.g__Citrobacter.s__
V253	k__Bacteria.p__Proteobacteria.c__Gammaproteobacteria.o__Enterobacteriales.f__Enterobacteriaceae.g__Escherichia.s__coli
V254	k__Bacteria.p__Proteobacteria.c__Gammaproteobacteria.o__Enterobacteriales.f__Enterobacteriaceae.g__Trabulsiella.Other
V255	k__Bacteria.p__Proteobacteria.c__Gammaproteobacteria.o__Oceanospirillales.f__Halomonadaceae.g__Halomonas.s__
V256	k__Bacteria.p__Proteobacteria.c__Gammaproteobacteria.o__Pasteurellales.f__Pasteurellaceae.g__.s__
V257	k__Bacteria.p__Proteobacteria.c__Gammaproteobacteria.o__Pasteurellales.f__Pasteurellaceae.g__Actinobacillus.s__
V258	k__Bacteria.p__Proteobacteria.c__Gammaproteobacteria.o__Pasteurellales.f__Pasteurellaceae.g__Aggregatibacter.s__
V259	k__Bacteria.p__Proteobacteria.c__Gammaproteobacteria.o__Pasteurellales.f__Pasteurellaceae.g__Aggregatibacter.s__segnis
V260	k__Bacteria.p__Proteobacteria.c__Gammaproteobacteria.o__Pasteurellales.f__Pasteurellaceae.g__Haemophilus.Other
V261	k__Bacteria.p__Proteobacteria.c__Gammaproteobacteria.o__Pasteurellales.f__Pasteurellaceae.g__Haemophilus.s__parainfluenzae
V262	k__Bacteria.p__Proteobacteria.c__Gammaproteobacteria.o__Pseudomonadales.f__Moraxellaceae.g__.s__
V263	k__Bacteria.p__Proteobacteria.c__Gammaproteobacteria.o__Pseudomonadales.f__Moraxellaceae.g__Acinetobacter.s__
V264	k__Bacteria.p__Proteobacteria.c__Gammaproteobacteria.o__Pseudomonadales.f__Moraxellaceae.g__Acinetobacter.s__rhizosphaerae
V265	k__Bacteria.p__Proteobacteria.c__Gammaproteobacteria.o__Pseudomonadales.f__Moraxellaceae.g__Enhydrobacter.s__
V266	k__Bacteria.p__Proteobacteria.c__Gammaproteobacteria.o__Pseudomonadales.f__Moraxellaceae.g__Psychrobacter.s__
V267	k__Bacteria.p__Proteobacteria.c__Gammaproteobacteria.o__Pseudomonadales.f__Moraxellaceae.g__Psychrobacter.s__pacificensis
V268	k__Bacteria.p__Proteobacteria.c__Gammaproteobacteria.o__Pseudomonadales.f__Pseudomonadaceae.Other.Other
V269	k__Bacteria.p__Proteobacteria.c__Gammaproteobacteria.o__Pseudomonadales.f__Pseudomonadaceae.g__.s__
V270	k__Bacteria.p__Proteobacteria.c__Gammaproteobacteria.o__Pseudomonadales.f__Pseudomonadaceae.g__Pseudomonas.Other
V271	k__Bacteria.p__Proteobacteria.c__Gammaproteobacteria.o__Pseudomonadales.f__Pseudomonadaceae.g__Pseudomonas.s__
V272	k__Bacteria.p__Proteobacteria.c__Gammaproteobacteria.o__Vibrionales.f__Vibrionaceae.g__Photobacterium.s__
V273	k__Bacteria.p__Proteobacteria.c__Gammaproteobacteria.o__Vibrionales.f__Vibrionaceae.g__Vibrio.s__shilonii
V274	k__Bacteria.p__Proteobacteria.c__Gammaproteobacteria.o__Xanthomonadales.f__Xanthomonadaceae.Other.Other
V275	k__Bacteria.p__Proteobacteria.c__Gammaproteobacteria.o__Xanthomonadales.f__Xanthomonadaceae.g__.s__
V276	k__Bacteria.p__Proteobacteria.c__Gammaproteobacteria.o__Xanthomonadales.f__Xanthomonadaceae.g__Rhodanobacter.s__
V277	k__Bacteria.p__Synergistetes.c__Synergistia.o__Synergistales.f__Dethiosulfovibrionaceae.g__Pyramidobacter.s__piscolens
V278	k__Bacteria.p__Synergistetes.c__Synergistia.o__Synergistales.f__Synergistaceae.Other.Other
V279	k__Bacteria.p__Synergistetes.c__Synergistia.o__Synergistales.f__Synergistaceae.g__.s__
V280	k__Bacteria.p__TM7.c__TM7.3.o__.f__.g__.s__
V281	k__Bacteria.p__TM7.c__TM7.3.o__CW040.f__.g__.s__
V282	k__Bacteria.p__Tenericutes.c__Mollicutes.o__RF39.f__.g__.s__
V283	k__Bacteria.p__Verrucomicrobia.c__Verrucomicrobiae.o__Verrucomicrobiales.f__Verrucomicrobiaceae.g__Akkermansia.s__muciniphila

## Sheet: Phylum
Details on Microbiota composition
SampleID	Unassigned.Other	k__Archaea.p__Euryarchaeota	k__Bacteria.p__Acidobacteria	k__Bacteria.p__Actinobacteria	k__Bacteria.p__Bacteroidetes	k__Bacteria.p__Chloroflexi	k__Bacteria.p__Cyanobacteria	k__Bacteria.p__FCPU426	k__Bacteria.p__Firmicutes	k__Bacteria.p__Fusobacteria	k__Bacteria.p__Gemmatimonadetes	k__Bacteria.p__Lentisphaerae	k__Bacteria.p__Proteobacteria	k__Bacteria.p__Synergistetes	k__Bacteria.p__TM7	k__Bacteria.p__Tenericutes	k__Bacteria.p__Verrucomicrobia
Insomnia01	3.00436e-05	0	0	0.188448	0.291453	0	0	0	0.43464	0.0638426	0	0	0.0199339	3.00436e-05	3.00436e-05	0.00159231	0
Insomnia02	3.00436e-05	0	0	0.00989935	0.684017	0	0	0	0.298002	0.000270392	1.50218e-05	0	0.00674478	0	0	0.00100646	1.50218e-05
Insomnia03	0.000105152	0	0	0.0186721	0.314661	0	0	0	0.600691	0.0374042	3.00436e-05	0	0.0265585	3.00436e-05	0	0.00183266	1.50218e-05
Insomnia04	0.000150218	0	0	0.00836713	0.39973	6.00871e-05	0	1.50218e-05	0.557443	0.011026	0	1.50218e-05	0.0218867	1.50218e-05	0	0.00129187	0
Insomnia05	0.000150218	0	0	0.0097942	0.49327	0	0	0	0.484047	0.00093135	0	0	0.0102449	4.50653e-05	0	0.0015172	0
Insomnia06	0.000135196	4.50653e-05	0	0.00575334	0.535662	0	0	0	0.450563	0.000751089	1.50218e-05	0	0.00491212	4.50653e-05	0	0.00208803	3.00436e-05
Insomnia07	0.00016524	0	1.50218e-05	0.0218266	0.350939	1.50218e-05	0	0	0.598693	0.000585849	1.50218e-05	0	0.0260778	4.50653e-05	0	0.001382	0.000240349
Insomnia08	1.50218e-05	1.50218e-05	0	0.0261379	0.439207	0	0	0	0.473517	0.0387111	0	0	0.0212408	3.00436e-05	1.50218e-05	0.00111161	0
Insomnia09	0.000105152	0	0	0.0508187	0.386646	0	0	0	0.54861	0.000736067	0	0	0.0109208	1.50218e-05	0	0.00214811	0
Insomnia10	0.00016524	0	1.50218e-05	0.0288719	0.622818	0	0	0	0.276626	0.000495719	0	0	0.0698363	1.50218e-05	0	0.00114166	1.50218e-05
Normal01	0.000105152	0	0	0.0104101	0.232462	0	0	0	0.706279	0.00736067	1.50218e-05	0	0.0197687	3.00436e-05	3.00436e-05	0.0213309	0.0022082
Normal02	9.01307e-05	0	0	0.0733964	0.295854	1.50218e-05	0	0	0.621887	0.000540784	1.50218e-05	0	0.00615893	1.50218e-05	1.50218e-05	0.00201292	0
Normal03	0.000120174	0	0	0.0240799	0.408818	0	0	0	0.539913	0.000766111	0	0	0.0244855	1.50218e-05	3.00436e-05	0.00177257	0
Normal04	0.000105152	0.000706024	3.00436e-05	0.0865555	0.194787	0	0	0	0.633874	0.00042061	0	7.51089e-05	0.0106655	0.000315457	0	0.0724501	1.50218e-05
Normal05	0.000150218	0	0	0.0486405	0.234986	0	0	1.50218e-05	0.701788	0.000585849	1.50218e-05	1.50218e-05	0.0119874	0	0	0.00181764	0
Normal06	7.51089e-05	0	1.50218e-05	0.0520355	0.144479	0	0	0	0.743563	0.000751089	1.50218e-05	0	0.0555656	9.01307e-05	1.50218e-05	0.00334986	4.50653e-05
Normal07	3.00436e-05	0	0	0.0226078	0.0980922	0	0	0	0.737224	0.000751089	3.00436e-05	0	0.139102	1.50218e-05	1.50218e-05	0.00213309	0
Normal08	0.000540784	0	0	0.0543939	0.236458	0	0	0	0.689905	0.000495719	0	0.000120174	0.015878	6.00871e-05	1.50218e-05	0.00211807	1.50218e-05
Normal09	0.00171248	0	0	0.108623	0.207451	4.50653e-05	0.00025537	0	0.648355	0.000826198	1.50218e-05	0	0.0299685	1.50218e-05	0	0.00267388	6.00871e-05
Normal10	0.00016524	0	0	0.018597	0.290491	0	0	0	0.672826	0.000525762	3.00436e-05	0	0.0154424	0	1.50218e-05	0.00159231	0.000315457

## Sheet: Class
Details on Microbiota composition
SampleID	Unassigned.Other.Other	k__Archaea.p__Euryarchaeota.c__Methanobacteria	k__Bacteria.p__Acidobacteria.c__Solibacteres	k__Bacteria.p__Actinobacteria.c__Actinobacteria	k__Bacteria.p__Actinobacteria.c__Coriobacteriia	k__Bacteria.p__Actinobacteria.c__Thermoleophilia	k__Bacteria.p__Bacteroidetes.c__Bacteroidia	k__Bacteria.p__Bacteroidetes.c__Cytophagia	k__Bacteria.p__Bacteroidetes.c__Flavobacteriia	k__Bacteria.p__Bacteroidetes.c__.Saprospirae.	k__Bacteria.p__Chloroflexi.c__Anaerolineae	k__Bacteria.p__Chloroflexi.c__Ellin6529	k__Bacteria.p__Cyanobacteria.c__Chloroplast	k__Bacteria.p__FCPU426.c__	k__Bacteria.p__Firmicutes.c__Bacilli	k__Bacteria.p__Firmicutes.c__Clostridia	k__Bacteria.p__Firmicutes.c__Erysipelotrichi	k__Bacteria.p__Fusobacteria.c__Fusobacteriia	k__Bacteria.p__Gemmatimonadetes.c__Gemm.4	k__Bacteria.p__Gemmatimonadetes.c__Gemmatimonadetes	k__Bacteria.p__Lentisphaerae.c__.Lentisphaeria.	k__Bacteria.p__Proteobacteria.c__Alphaproteobacteria	k__Bacteria.p__Proteobacteria.c__Betaproteobacteria	k__Bacteria.p__Proteobacteria.c__Deltaproteobacteria	k__Bacteria.p__Proteobacteria.c__Epsilonproteobacteria	k__Bacteria.p__Proteobacteria.c__Gammaproteobacteria	k__Bacteria.p__Synergistetes.c__Synergistia	k__Bacteria.p__TM7.c__TM7.3	k__Bacteria.p__Tenericutes.c__Mollicutes	k__Bacteria.p__Verrucomicrobia.c__Verrucomicrobiae
Insomnia01	3.00436e-05	0	0	0.186225	0.00222322	0	0.291453	0	0	0	0	0	0	0	0.0105753	0.415758	0.00830705	0.0638426	0	0	0	4.50653e-05	0.00686495	0.000946372	0	0.0120775	3.00436e-05	3.00436e-05	0.00159231	0
Insomnia02	3.00436e-05	0	0	0.00195283	0.00794652	0	0.684017	0	0	0	0	0	0	0	0.00629413	0.287968	0.00374042	0.000270392	0	1.50218e-05	0	0.000225327	0.0046868	0.000736067	7.51089e-05	0.00102148	0	0	0.00100646	1.50218e-05
Insomnia03	0.000105152	0	0	0.00250864	0.0161634	0	0.314661	0	0	0	0	0	0	0	0.00715037	0.583491	0.0100496	0.0374042	3.00436e-05	0	0	6.00871e-05	0.01382	0.00195283	0	0.0107256	3.00436e-05	0	0.00183266	1.50218e-05
Insomnia04	0.000150218	0	0	0.00678985	0.00156227	1.50218e-05	0.39973	0	0	0	6.00871e-05	0	0	1.50218e-05	0.0044164	0.532913	0.0201142	0.011026	0	0	1.50218e-05	0	0.00129187	0.00925342	0	0.0113414	1.50218e-05	0	0.00129187	0
Insomnia05	0.000150218	0	0	0.00624906	0.0035151	3.00436e-05	0.49327	0	0	0	0	0	0	0	0.00286916	0.473682	0.00749587	0.00093135	0	0	0	0	0.00512243	0.000706024	0	0.0044164	4.50653e-05	0	0.0015172	0
Insomnia06	0.000135196	4.50653e-05	0	0.00109659	0.00464173	1.50218e-05	0.535662	0	0	0	0	0	0	0	0.00231335	0.445907	0.0023434	0.000751089	0	1.50218e-05	0	0	0.00115668	0.00174253	1.50218e-05	0.0019979	4.50653e-05	0	0.00208803	3.00436e-05
Insomnia07	0.00016524	0	1.50218e-05	0.0199639	0.0018627	0	0.350939	0	0	0	1.50218e-05	0	0	0	0.00331981	0.585219	0.0101547	0.000585849	0	1.50218e-05	0	0	0.0084122	0.00169746	0	0.0159682	4.50653e-05	0	0.001382	0.000240349
Insomnia08	1.50218e-05	1.50218e-05	0	0.017936	0.00820189	0	0.439207	0	0	0	0	0	0	0	0.00461169	0.411492	0.0574132	0.0387111	0	0	0	3.00436e-05	0.013805	0.000916329	0	0.00648941	3.00436e-05	1.50218e-05	0.00111161	0
Insomnia09	0.000105152	0	0	0.0436683	0.00713535	1.50218e-05	0.386631	1.50218e-05	0	0	0	0	0	0	0.00402584	0.539507	0.00507736	0.000736067	0	0	0	3.00436e-05	0.00686495	0.00177257	1.50218e-05	0.00223825	1.50218e-05	0	0.00214811	0
Insomnia10	0.00016524	0	1.50218e-05	0.0165991	0.0122728	0	0.622818	0	0	0	0	0	0	0	0.0114466	0.262806	0.00237344	0.000495719	0	0	0	0	0.00142707	0.00949377	0	0.0589154	1.50218e-05	0	0.00114166	1.50218e-05
Normal01	0.000105152	0	0	0.00174253	0.00863752	3.00436e-05	0.232462	0	0	0	0	0	0	0	0.00937359	0.686631	0.0102749	0.00736067	0	1.50218e-05	0	7.51089e-05	0.00519754	0.00860748	0	0.00588854	3.00436e-05	3.00436e-05	0.0213309	0.0022082
Normal02	9.01307e-05	0	0	0.0713685	0.00202794	0	0.295854	0	0	0	1.50218e-05	0	0	0	0.0975364	0.512153	0.0121977	0.000540784	0	1.50218e-05	0	1.50218e-05	0.00171248	0.000766111	0	0.00366531	1.50218e-05	1.50218e-05	0.00201292	0
Normal03	0.000120174	0	0	0.0136097	0.0104401	3.00436e-05	0.408818	0	0	0	0	0	0	0	0.0240499	0.501908	0.0139552	0.000766111	0	0	0	0	0.0146162	0.0016524	0	0.00821691	1.50218e-05	3.00436e-05	0.00177257	0
Normal04	0.000105152	0.000706024	3.00436e-05	0.0143758	0.0721797	0	0.194772	0	1.50218e-05	0	0	0	0	0	0.00596365	0.595524	0.032387	0.00042061	0	0	7.51089e-05	6.00871e-05	0.00288418	0.00267388	0	0.00504732	0.000315457	0	0.0724501	1.50218e-05
Normal05	0.000150218	0	0	0.0388764	0.00974914	1.50218e-05	0.234986	0	0	0	0	0	0	1.50218e-05	0.00585849	0.668274	0.0276551	0.000585849	0	1.50218e-05	1.50218e-05	0	0.00575334	0.0017275	0	0.00450653	0	0	0.00181764	0
Normal06	7.51089e-05	0	1.50218e-05	0.0486556	0.00336488	1.50218e-05	0.144464	0	1.50218e-05	0	0	0	0	0	0.0537029	0.636833	0.0530269	0.000751089	0	1.50218e-05	0	0.000285414	0.00766111	0.00201292	3.00436e-05	0.0455761	9.01307e-05	1.50218e-05	0.00334986	4.50653e-05
Normal07	3.00436e-05	0	0	0.00719543	0.0153823	3.00436e-05	0.0980922	0	0	0	0	0	0	0	0.00605378	0.722172	0.00899805	0.000751089	0	3.00436e-05	0	6.00871e-05	0.0186721	0.00291423	1.50218e-05	0.11744	1.50218e-05	1.50218e-05	0.00213309	0
Normal08	0.000540784	0	0	0.0428872	0.0114917	1.50218e-05	0.236443	0	1.50218e-05	0	0	0	0	0	0.0104852	0.67239	0.00703019	0.000495719	0	0	0.000120174	1.50218e-05	0.00878774	0.0026889	0	0.00438636	6.00871e-05	1.50218e-05	0.00211807	1.50218e-05
Normal09	0.00171248	0	0	0.0824546	0.0261679	0	0.20724	0	0.000180261	3.00436e-05	1.50218e-05	3.00436e-05	0.00025537	0	0.123749	0.504311	0.0202944	0.000826198	0	1.50218e-05	0	0.00160733	0.0046868	0.00100646	0	0.0226679	1.50218e-05	0	0.00267388	6.00871e-05
Normal10	0.00016524	0	0	0.00473186	0.0138651	0	0.290491	0	0	0	0	0	0	0	0.00818687	0.661875	0.00276401	0.000525762	0	3.00436e-05	0	1.50218e-05	0.00881779	0.00408592	0	0.00252366	0	1.50218e-05	0.00159231	0.000315457

## Sheet: Order
Details on Microbiota composition
SampleID	Unassigned.Other.Other.Other	k__Archaea.p__Euryarchaeota.c__Methanobacteria.o__Methanobacteriales	k__Bacteria.p__Acidobacteria.c__Solibacteres.o__Solibacterales	k__Bacteria.p__Actinobacteria.c__Actinobacteria.o__Actinomycetales	k__Bacteria.p__Actinobacteria.c__Actinobacteria.o__Bifidobacteriales	k__Bacteria.p__Actinobacteria.c__Coriobacteriia.o__Coriobacteriales	k__Bacteria.p__Actinobacteria.c__Thermoleophilia.o__Gaiellales	k__Bacteria.p__Actinobacteria.c__Thermoleophilia.o__Solirubrobacterales	k__Bacteria.p__Bacteroidetes.c__Bacteroidia.o__Bacteroidales	k__Bacteria.p__Bacteroidetes.c__Cytophagia.o__Cytophagales	k__Bacteria.p__Bacteroidetes.c__Flavobacteriia.o__Flavobacteriales	k__Bacteria.p__Bacteroidetes.c__.Saprospirae..o__.Saprospirales.	k__Bacteria.p__Chloroflexi.c__Anaerolineae.o__Anaerolineales	k__Bacteria.p__Chloroflexi.c__Anaerolineae.o__SJA.15	k__Bacteria.p__Chloroflexi.c__Ellin6529.o__	k__Bacteria.p__Cyanobacteria.c__Chloroplast.o__Streptophyta	k__Bacteria.p__FCPU426.c__.o__	k__Bacteria.p__Firmicutes.c__Bacilli.o__Bacillales	k__Bacteria.p__Firmicutes.c__Bacilli.o__Gemellales	k__Bacteria.p__Firmicutes.c__Bacilli.o__Lactobacillales	k__Bacteria.p__Firmicutes.c__Bacilli.o__Turicibacterales	k__Bacteria.p__Firmicutes.c__Clostridia.Other	k__Bacteria.p__Firmicutes.c__Clostridia.o__Clostridiales	k__Bacteria.p__Firmicutes.c__Erysipelotrichi.o__Erysipelotrichales	k__Bacteria.p__Fusobacteria.c__Fusobacteriia.o__Fusobacteriales	k__Bacteria.p__Gemmatimonadetes.c__Gemm.4.o__	k__Bacteria.p__Gemmatimonadetes.c__Gemmatimonadetes.o__	k__Bacteria.p__Gemmatimonadetes.c__Gemmatimonadetes.o__Gemmatimonadales	k__Bacteria.p__Lentisphaerae.c__.Lentisphaeria..o__Victivallales	k__Bacteria.p__Proteobacteria.c__Alphaproteobacteria.o__Rhizobiales	k__Bacteria.p__Proteobacteria.c__Alphaproteobacteria.o__Rhodobacterales	k__Bacteria.p__Proteobacteria.c__Alphaproteobacteria.o__Sphingomonadales	k__Bacteria.p__Proteobacteria.c__Betaproteobacteria.o__Burkholderiales	k__Bacteria.p__Proteobacteria.c__Betaproteobacteria.o__Ellin6067	k__Bacteria.p__Proteobacteria.c__Betaproteobacteria.o__Neisseriales	k__Bacteria.p__Proteobacteria.c__Betaproteobacteria.o__Nitrosomonadales	k__Bacteria.p__Proteobacteria.c__Betaproteobacteria.o__Rhodocyclales	k__Bacteria.p__Proteobacteria.c__Betaproteobacteria.o__SC.I.84	k__Bacteria.p__Proteobacteria.c__Deltaproteobacteria.o__Desulfovibrionales	k__Bacteria.p__Proteobacteria.c__Deltaproteobacteria.o__Myxococcales	k__Bacteria.p__Proteobacteria.c__Epsilonproteobacteria.o__Campylobacterales	k__Bacteria.p__Proteobacteria.c__Gammaproteobacteria.o__Aeromonadales	k__Bacteria.p__Proteobacteria.c__Gammaproteobacteria.o__Enterobacteriales	k__Bacteria.p__Proteobacteria.c__Gammaproteobacteria.o__Oceanospirillales	k__Bacteria.p__Proteobacteria.c__Gammaproteobacteria.o__Pasteurellales	k__Bacteria.p__Proteobacteria.c__Gammaproteobacteria.o__Pseudomonadales	k__Bacteria.p__Proteobacteria.c__Gammaproteobacteria.o__Vibrionales	k__Bacteria.p__Proteobacteria.c__Gammaproteobacteria.o__Xanthomonadales	k__Bacteria.p__Synergistetes.c__Synergistia.o__Synergistales
Insomnia01	3.00436e-05	0	0	0.000691002	0.185534	0.00222322	0	0	0.291453	0	0	0	0	0	0	0	0	4.50653e-05	0.000465675	0.0091032	0.000961394	0	0.415758	0.00830705	0.0638426	0	0	0	0	1.50218e-05	1.50218e-05	1.50218e-05	0.00686495	0	0	0	0	0	0.000946372	0	0	0	0.00952381	0	0.00252366	1.50218e-05	0	1.50218e-05	3.00436e-05
Insomnia02	3.00436e-05	0	0	0.000225327	0.0017275	0.00794652	0	0	0.684017	0	0	0	0	0	0	0	0	1.50218e-05	9.01307e-05	0.00611387	7.51089e-05	1.50218e-05	0.287953	0.00374042	0.000270392	0	1.50218e-05	0	0	0.000225327	0	0	0.0046868	0	0	0	0	0	0.000736067	0	7.51089e-05	1.50218e-05	0.000856242	1.50218e-05	0.000120174	0	0	1.50218e-05	0
Insomnia03	0.000105152	0	0	0.000285414	0.00222322	0.0161634	0	0	0.314661	0	0	0	0	0	0	0	0	4.50653e-05	0.000135196	0.00653447	0.000435632	0	0.583491	0.0100496	0.0374042	3.00436e-05	0	0	0	4.50653e-05	0	1.50218e-05	0.01382	0	0	0	0	0	0.00193781	1.50218e-05	0	0.000135196	0.0084122	0	0.00213309	3.00436e-05	0	1.50218e-05	3.00436e-05
Insomnia04	0.000150218	0	0	0.000150218	0.00663963	0.00156227	1.50218e-05	0	0.39973	0	0	0	6.00871e-05	0	0	0	1.50218e-05	3.00436e-05	0.000135196	0.00401082	0.000240349	0	0.532913	0.0201142	0.011026	0	0	0	1.50218e-05	0	0	0	0.00127685	0	0	1.50218e-05	0	0	0.00925342	0	0	0	0.0112062	0	0.000120174	1.50218e-05	0	0	1.50218e-05
Insomnia05	0.000150218	0	0	0.000225327	0.00602373	0.0035151	3.00436e-05	0	0.49327	0	0	0	0	0	0	0	0	4.50653e-05	4.50653e-05	0.00261379	0.00016524	1.50218e-05	0.473667	0.00749587	0.00093135	0	0	0	0	0	0	0	0.00512243	0	0	0	0	0	0.000706024	0	0	0	0.0042061	0	0.000105152	4.50653e-05	6.00871e-05	0	4.50653e-05
Insomnia06	0.000135196	4.50653e-05	0	9.01307e-05	0.00100646	0.00464173	1.50218e-05	0	0.535662	0	0	0	0	0	0	0	0	3.00436e-05	4.50653e-05	0.0019979	0.000240349	1.50218e-05	0.445892	0.0023434	0.000751089	0	1.50218e-05	0	0	0	0	0	0.00115668	0	0	0	0	0	0.00174253	0	1.50218e-05	0	0.00184768	0	0.000120174	1.50218e-05	0	1.50218e-05	4.50653e-05
Insomnia07	0.00016524	0	1.50218e-05	0.000180261	0.0197837	0.0018627	0	0	0.350939	0	0	0	0	1.50218e-05	0	0	0	1.50218e-05	0.000135196	0.00291423	0.00025537	0	0.585219	0.0101547	0.000585849	0	0	1.50218e-05	0	0	0	0	0.0084122	0	0	0	0	0	0.00169746	0	0	1.50218e-05	0.0155776	0	0.000360523	1.50218e-05	0	0	4.50653e-05
Insomnia08	1.50218e-05	1.50218e-05	0	0.000450653	0.0174854	0.00820189	0	0	0.439207	0	0	0	0	0	0	0	0	3.00436e-05	3.00436e-05	0.00426619	0.000285414	0	0.411492	0.0574132	0.0387111	0	0	0	0	0	0	3.00436e-05	0.013805	0	0	0	0	0	0.000916329	0	0	4.50653e-05	0.00150218	0	0.0048971	3.00436e-05	0	1.50218e-05	3.00436e-05
Insomnia09	0.000105152	0	0	0.000210305	0.043458	0.00713535	0	1.50218e-05	0.386631	1.50218e-05	0	0	0	0	0	0	0	0.000105152	0.000225327	0.00331981	0.000375545	0	0.539507	0.00507736	0.000736067	0	0	0	0	3.00436e-05	0	0	0.00686495	0	0	0	0	0	0.00177257	0	1.50218e-05	0	0.00192279	0	0.000300436	1.50218e-05	0	0	1.50218e-05
Insomnia10	0.00016524	0	1.50218e-05	0.00067598	0.0159231	0.0122728	0	0	0.622818	0	0	0	0	0	0	0	0	6.00871e-05	0.000150218	0.0110861	0.000150218	1.50218e-05	0.262791	0.00237344	0.000495719	0	0	0	0	0	0	0	0.00142707	0	0	0	0	0	0.00949377	0	0	1.50218e-05	0.0584798	0	0.000405588	1.50218e-05	0	0	1.50218e-05
Normal01	0.000105152	0	0	0.000300436	0.00144209	0.00863752	1.50218e-05	1.50218e-05	0.232462	0	0	0	0	0	0	0	0	1.50218e-05	0.000135196	0.0087577	0.000465675	1.50218e-05	0.686616	0.0102749	0.00736067	0	1.50218e-05	0	0	7.51089e-05	0	0	0.00519754	0	0	0	0	0	0.00860748	0	0	1.50218e-05	0.00465675	0	0.00118672	1.50218e-05	0	1.50218e-05	3.00436e-05
Normal02	9.01307e-05	0	0	0.000570828	0.0707977	0.00202794	0	0	0.295854	0	0	0	1.50218e-05	0	0	0	0	1.50218e-05	0.000105152	0.0970858	0.000330479	1.50218e-05	0.512138	0.0121977	0.000540784	0	1.50218e-05	0	0	1.50218e-05	0	0	0.00171248	0	0	0	0	0	0.000751089	1.50218e-05	0	0	0.0033799	0	0.000240349	0	0	4.50653e-05	1.50218e-05
Normal03	0.000120174	0	0	0.000315457	0.0132943	0.0104401	1.50218e-05	1.50218e-05	0.408818	0	0	0	0	0	0	0	0	1.50218e-05	0.00025537	0.0229232	0.000856242	0	0.501908	0.0139552	0.000766111	0	0	0	0	0	0	0	0.0146162	0	0	0	0	0	0.0016524	0	0	1.50218e-05	0.0038606	0	0.00428121	4.50653e-05	0	1.50218e-05	1.50218e-05
Normal04	0.000105152	0.000706024	3.00436e-05	0.000225327	0.0141505	0.0721797	0	0	0.194772	0	1.50218e-05	0	0	0	0	0	0	3.00436e-05	1.50218e-05	0.00497221	0.000946372	4.50653e-05	0.595478	0.032387	0.00042061	0	0	0	7.51089e-05	4.50653e-05	0	1.50218e-05	0.00285414	1.50218e-05	0	0	0	1.50218e-05	0.00267388	0	0	0	0.00474688	1.50218e-05	0.000225327	4.50653e-05	0	1.50218e-05	0.000315457
Normal05	0.000150218	0	0	0.000225327	0.038651	0.00974914	1.50218e-05	0	0.234986	0	0	0	0	0	0	0	1.50218e-05	3.00436e-05	1.50218e-05	0.00452156	0.00129187	0	0.668274	0.0276551	0.000585849	0	1.50218e-05	0	1.50218e-05	0	0	0	0.00573832	0	0	0	1.50218e-05	0	0.0017275	0	0	0	0.00380051	0	0.000660958	1.50218e-05	1.50218e-05	1.50218e-05	0
Normal06	7.51089e-05	0	1.50218e-05	0.000315457	0.0483401	0.00336488	1.50218e-05	0	0.144464	0	1.50218e-05	0	0	0	0	0	0	0.000375545	0.000120174	0.051735	0.00147213	0	0.636833	0.0530269	0.000751089	0	1.50218e-05	0	0	0.000270392	0	1.50218e-05	0.00764609	0	0	0	0	1.50218e-05	0.00201292	0	3.00436e-05	6.00871e-05	0.0146162	1.50218e-05	0.00115668	0.0296981	0	3.00436e-05	9.01307e-05
Normal07	3.00436e-05	0	0	0.000480697	0.00671474	0.0153823	1.50218e-05	1.50218e-05	0.0980922	0	0	0	0	0	0	0	0	3.00436e-05	0.000180261	0.00360523	0.00223825	0	0.722172	0.00899805	0.000751089	0	1.50218e-05	1.50218e-05	0	6.00871e-05	0	0	0.018642	1.50218e-05	1.50218e-05	0	0	0	0.00291423	0	1.50218e-05	0	0.115367	0	0.00204296	3.00436e-05	0	0	1.50218e-05
Normal08	0.000540784	0	0	0.00042061	0.0424666	0.0114917	1.50218e-05	0	0.236443	0	1.50218e-05	0	0	0	0	0	0	9.01307e-05	7.51089e-05	0.00926844	0.00105152	3.00436e-05	0.67236	0.00703019	0.000495719	0	0	0	0.000120174	1.50218e-05	0	0	0.00877272	0	0	0	0	1.50218e-05	0.0026889	0	0	0	0.0035151	0	0.000811176	6.00871e-05	0	0	6.00871e-05
Normal09	0.00171248	0	0	0.000856242	0.0815983	0.0261679	0	0	0.20724	0	0.000180261	3.00436e-05	0	1.50218e-05	3.00436e-05	0.00025537	0	0.00306444	0.00025537	0.119874	0.000555806	0	0.504311	0.0202944	0.000826198	0	1.50218e-05	0	0	0.00067598	0.000120174	0.000811176	0.00465675	0	1.50218e-05	1.50218e-05	0	0	0.00100646	0	0	0	0.0206399	0	0.00133694	0.000315457	3.00436e-05	0.000345501	1.50218e-05
Normal10	0.00016524	0	0	0.000285414	0.00444645	0.0138651	0	0	0.290491	0	0	0	0	0	0	0	0	4.50653e-05	9.01307e-05	0.00776626	0.000285414	1.50218e-05	0.66186	0.00276401	0.000525762	0	0	3.00436e-05	0	1.50218e-05	0	0	0.00881779	0	0	0	0	0	0.00408592	0	0	0	0.0022082	0	0.000285414	0	0	3.00436e-05	0
[truncated: 4 more columns]

## Sheet: Family
Details on Microbiota composition
SampleID	Unassigned.Other.Other.Other.Other	k__Archaea.p__Euryarchaeota.c__Methanobacteria.o__Methanobacteriales.f__Methanobacteriaceae	k__Bacteria.p__Acidobacteria.c__Solibacteres.o__Solibacterales.f__	k__Bacteria.p__Acidobacteria.c__Solibacteres.o__Solibacterales.f__Solibacteraceae	k__Bacteria.p__Actinobacteria.c__Actinobacteria.o__Actinomycetales.f__	k__Bacteria.p__Actinobacteria.c__Actinobacteria.o__Actinomycetales.f__Actinomycetaceae	k__Bacteria.p__Actinobacteria.c__Actinobacteria.o__Actinomycetales.f__Corynebacteriaceae	k__Bacteria.p__Actinobacteria.c__Actinobacteria.o__Actinomycetales.f__Frankiaceae	k__Bacteria.p__Actinobacteria.c__Actinobacteria.o__Actinomycetales.f__Intrasporangiaceae	k__Bacteria.p__Actinobacteria.c__Actinobacteria.o__Actinomycetales.f__Microbacteriaceae	k__Bacteria.p__Actinobacteria.c__Actinobacteria.o__Actinomycetales.f__Micrococcaceae	k__Bacteria.p__Actinobacteria.c__Actinobacteria.o__Actinomycetales.f__Micromonosporaceae	k__Bacteria.p__Actinobacteria.c__Actinobacteria.o__Actinomycetales.f__Mycobacteriaceae	k__Bacteria.p__Actinobacteria.c__Actinobacteria.o__Actinomycetales.f__Nocardiaceae	k__Bacteria.p__Actinobacteria.c__Actinobacteria.o__Actinomycetales.f__Nocardioidaceae	k__Bacteria.p__Actinobacteria.c__Actinobacteria.o__Actinomycetales.f__Propionibacteriaceae	k__Bacteria.p__Actinobacteria.c__Actinobacteria.o__Actinomycetales.f__Sporichthyaceae	k__Bacteria.p__Actinobacteria.c__Actinobacteria.o__Actinomycetales.f__Thermomonosporaceae	k__Bacteria.p__Actinobacteria.c__Actinobacteria.o__Actinomycetales.f__Williamsiaceae	k__Bacteria.p__Actinobacteria.c__Actinobacteria.o__Bifidobacteriales.f__Bifidobacteriaceae	k__Bacteria.p__Actinobacteria.c__Coriobacteriia.o__Coriobacteriales.f__Coriobacteriaceae	k__Bacteria.p__Actinobacteria.c__Thermoleophilia.o__Gaiellales.f__Gaiellaceae	k__Bacteria.p__Actinobacteria.c__Thermoleophilia.o__Solirubrobacterales.f__	k__Bacteria.p__Bacteroidetes.c__Bacteroidia.o__Bacteroidales.f__	k__Bacteria.p__Bacteroidetes.c__Bacteroidia.o__Bacteroidales.f__Bacteroidaceae	k__Bacteria.p__Bacteroidetes.c__Bacteroidia.o__Bacteroidales.f__Porphyromonadaceae	k__Bacteria.p__Bacteroidetes.c__Bacteroidia.o__Bacteroidales.f__Prevotellaceae	k__Bacteria.p__Bacteroidetes.c__Bacteroidia.o__Bacteroidales.f__Rikenellaceae	k__Bacteria.p__Bacteroidetes.c__Bacteroidia.o__Bacteroidales.f__S24.7	k__Bacteria.p__Bacteroidetes.c__Bacteroidia.o__Bacteroidales.f__.Barnesiellaceae.	k__Bacteria.p__Bacteroidetes.c__Bacteroidia.o__Bacteroidales.f__.Odoribacteraceae.	k__Bacteria.p__Bacteroidetes.c__Bacteroidia.o__Bacteroidales.f__.Paraprevotellaceae.	k__Bacteria.p__Bacteroidetes.c__Cytophagia.o__Cytophagales.f__Flammeovirgaceae	k__Bacteria.p__Bacteroidetes.c__Flavobacteriia.o__Flavobacteriales.f__.Weeksellaceae.	k__Bacteria.p__Bacteroidetes.c__.Saprospirae..o__.Saprospirales..f__Chitinophagaceae	k__Bacteria.p__Chloroflexi.c__Anaerolineae.o__Anaerolineales.f__Anaerolinaceae	k__Bacteria.p__Chloroflexi.c__Anaerolineae.o__SJA.15.f__	k__Bacteria.p__Chloroflexi.c__Ellin6529.o__.f__	k__Bacteria.p__Cyanobacteria.c__Chloroplast.o__Streptophyta.f__	k__Bacteria.p__FCPU426.c__.o__.f__	k__Bacteria.p__Firmicutes.c__Bacilli.o__Bacillales.Other	k__Bacteria.p__Firmicutes.c__Bacilli.o__Bacillales.f__	k__Bacteria.p__Firmicutes.c__Bacilli.o__Bacillales.f__Alicyclobacillaceae	k__Bacteria.p__Firmicutes.c__Bacilli.o__Bacillales.f__Bacillaceae	k__Bacteria.p__Firmicutes.c__Bacilli.o__Bacillales.f__Listeriaceae	k__Bacteria.p__Firmicutes.c__Bacilli.o__Bacillales.f__Planococcaceae	k__Bacteria.p__Firmicutes.c__Bacilli.o__Bacillales.f__Sporolactobacillaceae	k__Bacteria.p__Firmicutes.c__Bacilli.o__Bacillales.f__.Exiguobacteraceae.	k__Bacteria.p__Firmicutes.c__Bacilli.o__Gemellales.f__Gemellaceae
Insomnia01	3.00436e-05	0	0	0	0	0.000585849	0	0	1.50218e-05	0	4.50653e-05	0	0	4.50653e-05	0	0	0	0	0	0.185534	0.00222322	0	0	3.00436e-05	0.270347	0.0060688	0.0111762	0.000555806	0.000555806	0.000405588	0.000150218	0.00216314	0	0	0	0	0	0	0	0	3.00436e-05	0	0	1.50218e-05	0	0	0	0	0.000465675
Insomnia02	3.00436e-05	0	0	0	0	0.000105152	0	0	0	0	9.01307e-05	0	0	1.50218e-05	0	1.50218e-05	0	0	0	0.0017275	0.00794652	0	0	1.50218e-05	0.0442842	0.0047619	0.630224	0.000540784	0.001382	0.000510741	0.000270392	0.00202794	0	0	0	0	0	0	0	0	1.50218e-05	0	0	0	0	0	0	0	9.01307e-05
Insomnia03	0.000105152	0	0	0	0	0.000150218	0	0	1.50218e-05	0	0.000120174	0	0	0	0	0	0	0	0	0.00222322	0.0161634	0	0	4.50653e-05	0.283461	0.0111462	0.0136848	0.00147213	0.000630915	0.000480697	0.00111161	0.00262881	0	0	0	0	0	0	0	0	0	3.00436e-05	0	1.50218e-05	0	0	0	0	0.000135196
Insomnia04	0.000150218	0	0	0	0	0.000105152	0	0	0	0	3.00436e-05	0	0	1.50218e-05	0	0	0	0	0	0.00663963	0.00156227	1.50218e-05	0	4.50653e-05	0.360913	0.0144059	0.015157	0.00343999	0.000856242	0.000796154	0.00129187	0.00282409	0	0	0	6.00871e-05	0	0	0	1.50218e-05	0	3.00436e-05	0	0	0	0	0	0	0.000135196
Insomnia05	0.000150218	0	0	0	0	0.000180261	0	0	0	0	0	0	0	3.00436e-05	1.50218e-05	0	0	0	0	0.00602373	0.0035151	3.00436e-05	0	4.50653e-05	0.138275	0.00965901	0.341115	0.000525762	0.000736067	0.00042061	0.000480697	0.00201292	0	0	0	0	0	0	0	0	0	3.00436e-05	0	1.50218e-05	0	0	0	0	4.50653e-05
Insomnia06	0.000135196	4.50653e-05	0	0	1.50218e-05	3.00436e-05	0	0	0	0	1.50218e-05	0	0	1.50218e-05	0	0	1.50218e-05	0	0	0.00100646	0.00464173	1.50218e-05	0	4.50653e-05	0.37954	0.00962896	0.122127	0.00312453	0.00111161	0.000766111	0.00135196	0.0179661	0	0	0	0	0	0	0	0	0	0	0	1.50218e-05	0	0	1.50218e-05	0	4.50653e-05
Insomnia07	0.00016524	0	1.50218e-05	0	0	0.000120174	1.50218e-05	0	1.50218e-05	0	0	0	0	3.00436e-05	0	0	0	0	0	0.0197837	0.0018627	0	0	1.50218e-05	0.317906	0.00829202	0.0160733	0.00240349	0.0010365	0.000736067	0.00162235	0.00285414	0	0	0	0	1.50218e-05	0	0	0	0	1.50218e-05	0	0	0	0	0	0	0.000135196
Insomnia08	1.50218e-05	1.50218e-05	0	0	1.50218e-05	0.000240349	1.50218e-05	0	0	0	0.000120174	0	0	3.00436e-05	1.50218e-05	1.50218e-05	0	0	0	0.0174854	0.00820189	0	0	4.50653e-05	0.073081	0.00274899	0.307962	0.000315457	0.00166742	0.000480697	0.000330479	0.0525762	0	0	0	0	0	0	0	0	1.50218e-05	1.50218e-05	0	0	0	0	0	0	3.00436e-05
Insomnia09	0.000105152	0	0	0	0	0.000105152	0	0	0	0	0	0	0	7.51089e-05	1.50218e-05	0	1.50218e-05	0	0	0.043458	0.00713535	0	1.50218e-05	1.50218e-05	0.351975	0.0101397	0.0174403	0.00108157	0.000751089	0.00109659	0.000525762	0.00360523	1.50218e-05	0	0	0	0	0	0	0	1.50218e-05	9.01307e-05	0	0	0	0	0	0	0.000225327
Insomnia10	0.00016524	0	0	1.50218e-05	0	0.000525762	0	0	3.00436e-05	0	3.00436e-05	0	0	7.51089e-05	0	0	0	1.50218e-05	0	0.0159231	0.0122728	0	0	0.000105152	0.547183	0.0334235	0.0298783	0.00232838	0.00154724	0.00201292	0.00156227	0.00477693	0	0	0	0	0	0	0	0	1.50218e-05	3.00436e-05	0	1.50218e-05	0	0	0	0	0.000150218
Normal01	0.000105152	0	0	0	0	0.00016524	0	0	0	1.50218e-05	6.00871e-05	1.50218e-05	0	3.00436e-05	0	0	1.50218e-05	0	0	0.00144209	0.00863752	1.50218e-05	1.50218e-05	4.50653e-05	0.0915277	0.00648941	0.116539	0.00216314	0.00527265	0.000585849	0.00153222	0.00830705	0	0	0	0	0	0	0	0	0	1.50218e-05	0	0	0	0	0	0	0.000135196
Normal02	9.01307e-05	0	0	0	0	0.000315457	3.00436e-05	0	0	0	0.000150218	0	0	7.51089e-05	0	0	0	0	0	0.0707977	0.00202794	0	0	3.00436e-05	0.241505	0.0382154	0.011702	0.000706024	0.000706024	0.000781133	0.000330479	0.00187772	0	0	0	1.50218e-05	0	0	0	0	0	0	0	1.50218e-05	0	0	0	0	0.000105152
Normal03	0.000120174	0	0	0	1.50218e-05	0.00016524	1.50218e-05	0	0	0	7.51089e-05	0	0	4.50653e-05	0	0	0	0	0	0.0132943	0.0104401	1.50218e-05	1.50218e-05	4.50653e-05	0.052426	0.00564819	0.344149	0.000630915	0.000360523	0.00298933	0.000901307	0.00166742	0	0	0	0	0	0	0	0	0	0	0	1.50218e-05	0	0	0	0	0.00025537
Normal04	0.000105152	0.000706024	1.50218e-05	1.50218e-05	0	9.01307e-05	1.50218e-05	0	0	0	1.50218e-05	0	0	9.01307e-05	0	0	0	1.50218e-05	0	0.0141505	0.0721797	0	0	0.00423614	0.0561064	0.00788644	0.102764	0.00177257	0.000706024	0.0113865	0.00374042	0.00617395	0	1.50218e-05	0	0	0	0	0	0	0	0	0	1.50218e-05	0	0	1.50218e-05	0	1.50218e-05
Normal05	0.000150218	0	0	0	0	0.000120174	1.50218e-05	1.50218e-05	0	1.50218e-05	1.50218e-05	0	0	1.50218e-05	3.00436e-05	0	0	0	0	0.038651	0.00974914	1.50218e-05	0	4.50653e-05	0.192609	0.0132192	0.0105002	0.00213309	0.00102148	0.000630915	0.000570828	0.0142557	0	0	0	0	0	0	0	1.50218e-05	0	3.00436e-05	0	0	0	0	0	0	1.50218e-05
Normal06	7.51089e-05	0	0	1.50218e-05	0	0.00016524	0	0	1.50218e-05	0	1.50218e-05	0	0	0.000120174	0	0	0	0	0	0.0483401	0.00336488	1.50218e-05	0	4.50653e-05	0.12737	0.00467177	0.00835211	0.00159231	0.000435632	0.000300436	0.000465675	0.00123179	0	1.50218e-05	0	0	0	0	0	0	0	4.50653e-05	0	0.00016524	9.01307e-05	0	0	7.51089e-05	0.000120174
Normal07	3.00436e-05	0	0	0	0	0.000300436	1.50218e-05	0	0	0	1.50218e-05	0	0	9.01307e-05	1.50218e-05	1.50218e-05	3.00436e-05	0	0	0.00671474	0.0153823	1.50218e-05	1.50218e-05	6.00871e-05	0.0893045	0.00261379	0.00444645	0.000360523	0.000120174	0.000360523	0.000120174	0.000706024	0	0	0	0	0	0	0	0	0	3.00436e-05	0	0	0	0	0	0	0.000180261
Normal08	0.000540784	0	0	0	0	0.000285414	0	0	1.50218e-05	0	3.00436e-05	0	0	9.01307e-05	0	0	0	0	0	0.0424666	0.0114917	1.50218e-05	0	7.51089e-05	0.180397	0.0122127	0.0105603	0.00381553	0.024816	0.000961394	0.00147213	0.00213309	0	1.50218e-05	0	0	0	0	0	0	1.50218e-05	6.00871e-05	0	1.50218e-05	0	0	0	0	7.51089e-05
Normal09	0.00171248	0	0	0	0	0.000210305	0.000105152	1.50218e-05	1.50218e-05	3.00436e-05	4.50653e-05	0	1.50218e-05	0.000390566	0	0	0	0	3.00436e-05	0.0815983	0.0261679	0	0	0	0.0318011	0.00129187	0.171008	0.000435632	0.000405588	0.000315457	0.00016524	0.00181764	0	0.000180261	3.00436e-05	0	1.50218e-05	3.00436e-05	0.00025537	0	6.00871e-05	0.000180261	3.00436e-05	0.00261379	0	0.000135196	4.50653e-05	0	0.00025537
Normal10	0.00016524	0	0	0	0	0.000105152	0	0	0	0	1.50218e-05	1.50218e-05	1.50218e-05	0.000135196	0	0	0	0	0	0.00444645	0.0138651	0	0	4.50653e-05	0.233964	0.0132642	0.0305092	0.000721046	0.000751089	0.000465675	0.000390566	0.0103801	0	0	0	0	0	0	0	0	1.50218e-05	1.50218e-05	0	0	0	1.50218e-05	0	0	9.01307e-05
[truncated: 66 more columns]

## Sheet: Genus
Details on Microbiota composition
SampleID	Unassigned.Other.Other.Other.Other.Other	k__Archaea.p__Euryarchaeota.c__Methanobacteria.o__Methanobacteriales.f__Methanobacteriaceae.g__Methanobrevibacter	k__Archaea.p__Euryarchaeota.c__Methanobacteria.o__Methanobacteriales.f__Methanobacteriaceae.g__Methanosphaera	k__Bacteria.p__Acidobacteria.c__Solibacteres.o__Solibacterales.f__.g__	k__Bacteria.p__Acidobacteria.c__Solibacteres.o__Solibacterales.f__Solibacteraceae.g__Candidatus.Solibacter	k__Bacteria.p__Actinobacteria.c__Actinobacteria.o__Actinomycetales.f__.g__	k__Bacteria.p__Actinobacteria.c__Actinobacteria.o__Actinomycetales.f__Actinomycetaceae.g__	k__Bacteria.p__Actinobacteria.c__Actinobacteria.o__Actinomycetales.f__Actinomycetaceae.g__Actinomyces	k__Bacteria.p__Actinobacteria.c__Actinobacteria.o__Actinomycetales.f__Corynebacteriaceae.g__Corynebacterium	k__Bacteria.p__Actinobacteria.c__Actinobacteria.o__Actinomycetales.f__Frankiaceae.g__	k__Bacteria.p__Actinobacteria.c__Actinobacteria.o__Actinomycetales.f__Intrasporangiaceae.Other	k__Bacteria.p__Actinobacteria.c__Actinobacteria.o__Actinomycetales.f__Intrasporangiaceae.g__	k__Bacteria.p__Actinobacteria.c__Actinobacteria.o__Actinomycetales.f__Intrasporangiaceae.g__Terracoccus	k__Bacteria.p__Actinobacteria.c__Actinobacteria.o__Actinomycetales.f__Microbacteriaceae.Other	k__Bacteria.p__Actinobacteria.c__Actinobacteria.o__Actinomycetales.f__Microbacteriaceae.g__Frigoribacterium	k__Bacteria.p__Actinobacteria.c__Actinobacteria.o__Actinomycetales.f__Micrococcaceae.g__	k__Bacteria.p__Actinobacteria.c__Actinobacteria.o__Actinomycetales.f__Micrococcaceae.g__Rothia	k__Bacteria.p__Actinobacteria.c__Actinobacteria.o__Actinomycetales.f__Micromonosporaceae.g__	k__Bacteria.p__Actinobacteria.c__Actinobacteria.o__Actinomycetales.f__Mycobacteriaceae.g__Mycobacterium	k__Bacteria.p__Actinobacteria.c__Actinobacteria.o__Actinomycetales.f__Nocardiaceae.g__Rhodococcus	k__Bacteria.p__Actinobacteria.c__Actinobacteria.o__Actinomycetales.f__Nocardioidaceae.g__	k__Bacteria.p__Actinobacteria.c__Actinobacteria.o__Actinomycetales.f__Propionibacteriaceae.g__	k__Bacteria.p__Actinobacteria.c__Actinobacteria.o__Actinomycetales.f__Sporichthyaceae.g__	k__Bacteria.p__Actinobacteria.c__Actinobacteria.o__Actinomycetales.f__Thermomonosporaceae.g__Actinomadura	k__Bacteria.p__Actinobacteria.c__Actinobacteria.o__Actinomycetales.f__Williamsiaceae.g__Williamsia	k__Bacteria.p__Actinobacteria.c__Actinobacteria.o__Bifidobacteriales.f__Bifidobacteriaceae.g__Bifidobacterium	k__Bacteria.p__Actinobacteria.c__Actinobacteria.o__Bifidobacteriales.f__Bifidobacteriaceae.g__Scardovia	k__Bacteria.p__Actinobacteria.c__Coriobacteriia.o__Coriobacteriales.f__Coriobacteriaceae.g__	k__Bacteria.p__Actinobacteria.c__Coriobacteriia.o__Coriobacteriales.f__Coriobacteriaceae.g__Adlercreutzia	k__Bacteria.p__Actinobacteria.c__Coriobacteriia.o__Coriobacteriales.f__Coriobacteriaceae.g__Atopobium	k__Bacteria.p__Actinobacteria.c__Coriobacteriia.o__Coriobacteriales.f__Coriobacteriaceae.g__Collinsella	k__Bacteria.p__Actinobacteria.c__Coriobacteriia.o__Coriobacteriales.f__Coriobacteriaceae.g__Eggerthella	k__Bacteria.p__Actinobacteria.c__Coriobacteriia.o__Coriobacteriales.f__Coriobacteriaceae.g__Slackia	k__Bacteria.p__Actinobacteria.c__Thermoleophilia.o__Gaiellales.f__Gaiellaceae.g__	k__Bacteria.p__Actinobacteria.c__Thermoleophilia.o__Solirubrobacterales.f__.g__	k__Bacteria.p__Bacteroidetes.c__Bacteroidia.o__Bacteroidales.f__.g__	k__Bacteria.p__Bacteroidetes.c__Bacteroidia.o__Bacteroidales.f__Bacteroidaceae.g__Bacteroides	k__Bacteria.p__Bacteroidetes.c__Bacteroidia.o__Bacteroidales.f__Porphyromonadaceae.g__Parabacteroides	k__Bacteria.p__Bacteroidetes.c__Bacteroidia.o__Bacteroidales.f__Porphyromonadaceae.g__Porphyromonas	k__Bacteria.p__Bacteroidetes.c__Bacteroidia.o__Bacteroidales.f__Prevotellaceae.g__Prevotella	k__Bacteria.p__Bacteroidetes.c__Bacteroidia.o__Bacteroidales.f__Rikenellaceae.Other	k__Bacteria.p__Bacteroidetes.c__Bacteroidia.o__Bacteroidales.f__Rikenellaceae.g__	k__Bacteria.p__Bacteroidetes.c__Bacteroidia.o__Bacteroidales.f__S24.7.g__	k__Bacteria.p__Bacteroidetes.c__Bacteroidia.o__Bacteroidales.f__.Barnesiellaceae..g__	k__Bacteria.p__Bacteroidetes.c__Bacteroidia.o__Bacteroidales.f__.Odoribacteraceae..g__Butyricimonas	k__Bacteria.p__Bacteroidetes.c__Bacteroidia.o__Bacteroidales.f__.Odoribacteraceae..g__Odoribacter	k__Bacteria.p__Bacteroidetes.c__Bacteroidia.o__Bacteroidales.f__.Paraprevotellaceae..g__	k__Bacteria.p__Bacteroidetes.c__Bacteroidia.o__Bacteroidales.f__.Paraprevotellaceae..g__CF231	k__Bacteria.p__Bacteroidetes.c__Bacteroidia.o__Bacteroidales.f__.Paraprevotellaceae..g__Paraprevotella
Insomnia01	3.00436e-05	0	0	0	0	0	0	0.000585849	0	0	0	0	1.50218e-05	0	0	1.50218e-05	3.00436e-05	0	0	4.50653e-05	0	0	0	0	0	0.185504	3.00436e-05	0.000270392	0.000120174	0	0.00106655	0.000766111	0	0	0	3.00436e-05	0.270347	0.00605378	1.50218e-05	0.0111762	3.00436e-05	0.000525762	0.000555806	0.000405588	6.00871e-05	9.01307e-05	0.000330479	0	0.000826198
Insomnia02	3.00436e-05	0	0	0	0	0	0	0.000105152	0	0	0	0	0	0	0	0	9.01307e-05	0	0	1.50218e-05	0	1.50218e-05	0	0	0	0.0017275	0	0.000871263	0.00016524	1.50218e-05	0.0067598	0.000135196	0	0	0	1.50218e-05	0.0442842	0.0047619	0	0.630224	0.000135196	0.000405588	0.001382	0.000510741	9.01307e-05	0.000180261	0.000285414	1.50218e-05	0.000615893
Insomnia03	0.000105152	0	0	0	0	0	0	0.000150218	0	0	0	1.50218e-05	0	0	0	1.50218e-05	0.000105152	0	0	0	0	0	0	0	0	0.00222322	0	0.00207301	0.000135196	3.00436e-05	0.0136848	0.000225327	1.50218e-05	0	0	4.50653e-05	0.283461	0.0111462	0	0.0136848	0.000120174	0.00135196	0.000630915	0.000480697	0.000796154	0.000315457	0.000240349	6.00871e-05	0.000901307
Insomnia04	0.000150218	0	0	0	0	0	1.50218e-05	9.01307e-05	0	0	0	0	0	0	0	0	3.00436e-05	0	0	1.50218e-05	0	0	0	0	0	0.00663963	0	0.000150218	0.000135196	0	0.000540784	0.000736067	0	1.50218e-05	0	4.50653e-05	0.360913	0.0144059	0	0.015157	0.000210305	0.00322968	0.000856242	0.000796154	0.000585849	0.000706024	0.000195283	7.51089e-05	0.00093135
Insomnia05	0.000150218	0	0	0	0	0	0	0.000180261	0	0	0	0	0	0	0	0	0	0	0	3.00436e-05	1.50218e-05	0	0	0	0	0.00602373	0	0.000240349	4.50653e-05	1.50218e-05	0.00300436	0.000180261	3.00436e-05	3.00436e-05	0	4.50653e-05	0.138275	0.00965901	0	0.341115	0.000105152	0.00042061	0.000736067	0.00042061	0.000300436	0.000180261	0.000240349	7.51089e-05	0.000585849
Insomnia06	0.000135196	1.50218e-05	3.00436e-05	0	0	1.50218e-05	0	3.00436e-05	0	0	0	0	0	0	0	0	1.50218e-05	0	0	1.50218e-05	0	0	1.50218e-05	0	0	0.00100646	0	0.00259877	0.00111161	0	0.000585849	0.000345501	0	1.50218e-05	0	4.50653e-05	0.37954	0.00962896	0	0.122127	0.00016524	0.00295929	0.00111161	0.000766111	0.000961394	0.000390566	0.000645937	7.51089e-05	0.0152621
Insomnia07	0.00016524	0	0	1.50218e-05	0	0	0	0.000120174	1.50218e-05	0	0	1.50218e-05	0	0	0	0	0	0	0	3.00436e-05	0	0	0	0	0	0.0197837	0	0.000390566	0.000435632	1.50218e-05	0.000886285	0.000120174	1.50218e-05	0	0	1.50218e-05	0.317906	0.00820189	9.01307e-05	0.0160733	0.000105152	0.00229833	0.0010365	0.000736067	0.000811176	0.000811176	0.000405588	4.50653e-05	0.000961394
Insomnia08	1.50218e-05	1.50218e-05	0	0	0	1.50218e-05	0	0.000240349	1.50218e-05	0	0	0	0	0	0	0	0.000120174	0	0	3.00436e-05	1.50218e-05	1.50218e-05	0	0	0	0.0174854	0	0.000225327	7.51089e-05	0	0.00761604	9.01307e-05	0.000195283	0	0	4.50653e-05	0.073081	0.00274899	0	0.307962	6.00871e-05	0.00025537	0.00166742	0.000480697	0.000195283	0.000135196	0.000345501	4.50653e-05	0.000886285
Insomnia09	0.000105152	0	0	0	0	0	1.50218e-05	9.01307e-05	0	0	0	0	0	0	0	0	0	0	0	7.51089e-05	1.50218e-05	0	1.50218e-05	0	0	0.043458	0	0.000300436	0.000150218	0	0.00594863	0.000315457	0.00042061	0	1.50218e-05	1.50218e-05	0.351975	0.0101397	0	0.0174403	0.000195283	0.000886285	0.000751089	0.00109659	0.000315457	0.000210305	0.000405588	3.00436e-05	0.00124681
Insomnia10	0.00016524	0	0	0	1.50218e-05	0	0	0.000525762	0	0	3.00436e-05	0	0	0	0	0	3.00436e-05	0	0	7.51089e-05	0	0	0	1.50218e-05	0	0.0159231	0	0.000285414	0.000450653	0	0.0101848	0.00133694	1.50218e-05	0	0	0.000105152	0.547183	0.0334084	1.50218e-05	0.0298783	0.000270392	0.00205798	0.00154724	0.00201292	0.000465675	0.00109659	0.000405588	7.51089e-05	0.00175755
Normal01	0.000105152	0	0	0	0	0	0	0.00016524	0	0	0	0	0	1.50218e-05	0	0	6.00871e-05	1.50218e-05	0	3.00436e-05	0	0	1.50218e-05	0	0	0.00144209	0	0.000766111	0.00132192	1.50218e-05	0.00632417	0.00016524	4.50653e-05	1.50218e-05	1.50218e-05	4.50653e-05	0.0915277	0.00648941	0	0.116539	0.000105152	0.00205798	0.00527265	0.000585849	0.000796154	0.000736067	0.000180261	1.50218e-05	0.00736067
Normal02	9.01307e-05	0	0	0	0	0	0	0.000315457	3.00436e-05	0	0	0	0	0	0	0	0.000150218	0	0	7.51089e-05	0	0	0	0	0	0.0707977	0	0.00025537	0.00016524	0	0.000781133	0.000811176	1.50218e-05	0	0	3.00436e-05	0.241505	0.0382154	0	0.011702	0.000120174	0.000585849	0.000706024	0.000781133	0.000180261	0.000150218	0.00016524	1.50218e-05	0.000660958
Normal03	0.000120174	0	0	0	0	1.50218e-05	0	0.00016524	1.50218e-05	0	0	0	0	0	0	0	7.51089e-05	0	0	4.50653e-05	0	0	0	0	0	0.0132793	1.50218e-05	0.000510741	0.000270392	0	0.00953883	0.000120174	0	1.50218e-05	1.50218e-05	4.50653e-05	0.052426	0.00564819	0	0.344149	9.01307e-05	0.000540784	0.000360523	0.00298933	0.000510741	0.000390566	0.000210305	0	0.000540784
Normal04	0.000105152	0.000465675	0.000240349	1.50218e-05	1.50218e-05	0	0	9.01307e-05	1.50218e-05	0	0	0	0	0	0	0	1.50218e-05	0	0	9.01307e-05	0	0	0	1.50218e-05	0	0.0141505	0	0.0030344	0.000270392	1.50218e-05	0.0685594	0.000285414	1.50218e-05	0	0	0.00423614	0.0561064	0.00788644	0	0.102764	0.000210305	0.00156227	0.000706024	0.0113865	0.00216314	0.00157729	0.00279405	0.00132192	0.00127685
Normal05	0.000150218	0	0	0	0	0	0	0.000120174	1.50218e-05	1.50218e-05	0	0	0	1.50218e-05	0	0	1.50218e-05	0	0	1.50218e-05	3.00436e-05	0	0	0	0	0.038651	0	0.00246357	0.000570828	0	0.00653447	0.00016524	1.50218e-05	1.50218e-05	0	4.50653e-05	0.192609	0.0132192	0	0.0105002	0.000195283	0.00193781	0.00102148	0.000630915	0.000195283	0.000375545	0.000225327	6.00871e-05	0.0127535
Normal06	7.51089e-05	0	0	0	1.50218e-05	0	1.50218e-05	0.000150218	0	0	0	1.50218e-05	0	0	0	0	1.50218e-05	0	0	0.000120174	0	0	0	0	0	0.0483401	0	0.000901307	0.000210305	0	0.00195283	0.000225327	7.51089e-05	1.50218e-05	0	4.50653e-05	0.12737	0.00467177	0	0.00835211	9.01307e-05	0.00150218	0.000435632	0.000300436	0.000135196	0.000330479	0.000105152	0	0.000375545
Normal07	3.00436e-05	0	0	0	0	0	0	0.000300436	1.50218e-05	0	0	0	0	0	0	1.50218e-05	0	0	0	9.01307e-05	1.50218e-05	1.50218e-05	3.00436e-05	0	0	0.00671474	0	0.000345501	0.000150218	1.50218e-05	0.0146012	0.000270392	0	1.50218e-05	1.50218e-05	6.00871e-05	0.0893045	0.00261379	0	0.00444645	3.00436e-05	0.000330479	0.000120174	0.000360523	7.51089e-05	4.50653e-05	7.51089e-05	1.50218e-05	0.00025537
Normal08	0.000540784	0	0	0	0	0	0	0.000285414	0	0	0	0	1.50218e-05	0	0	0	3.00436e-05	0	0	9.01307e-05	0	0	0	0	0	0.0424666	0	0.00067598	0.000300436	1.50218e-05	0.00965901	0.00084122	0	1.50218e-05	0	7.51089e-05	0.180397	0.0121977	1.50218e-05	0.0105603	0.000195283	0.00362025	0.024816	0.000961394	0.000540784	0.00093135	0.000240349	3.00436e-05	0.000751089
Normal09	0.00171248	0	0	0	0	0	0	0.000210305	0.000105152	1.50218e-05	0	1.50218e-05	0	0	3.00436e-05	0	4.50653e-05	0	1.50218e-05	0.000390566	0	0	0	0	3.00436e-05	0.0815983	0	0.00124681	0.000225327	1.50218e-05	0.0244254	0.00025537	0	0	0	0	0.0318011	0.0010365	0.00025537	0.171008	6.00871e-05	0.000375545	0.000405588	0.000315457	7.51089e-05	9.01307e-05	0.000150218	1.50218e-05	0.000766111
Normal10	0.00016524	0	0	0	0	0	0	0.000105152	0	0	0	0	0	0	0	0	1.50218e-05	1.50218e-05	1.50218e-05	0.000135196	0	0	0	0	0	0.00444645	0	0.000270392	0.000150218	0	0.0125131	0.000916329	1.50218e-05	0	0	4.50653e-05	0.233964	0.0132642	0	0.0305092	0.000150218	0.000570828	0.000751089	0.000465675	0.000240349	0.000150218	0.00823194	1.50218e-05	0.000856242
[truncated: 173 more columns]

## Sheet: Species
Details on Microbiota composition
SampleID	Unassigned.Other.Other.Other.Other.Other.Other	k__Archaea.p__Euryarchaeota.c__Methanobacteria.o__Methanobacteriales.f__Methanobacteriaceae.g__Methanobrevibacter.s__	k__Archaea.p__Euryarchaeota.c__Methanobacteria.o__Methanobacteriales.f__Methanobacteriaceae.g__Methanosphaera.s__	k__Bacteria.p__Acidobacteria.c__Solibacteres.o__Solibacterales.f__.g__.s__	k__Bacteria.p__Acidobacteria.c__Solibacteres.o__Solibacterales.f__Solibacteraceae.g__Candidatus.Solibacter.s__	k__Bacteria.p__Actinobacteria.c__Actinobacteria.o__Actinomycetales.f__.g__.s__	k__Bacteria.p__Actinobacteria.c__Actinobacteria.o__Actinomycetales.f__Actinomycetaceae.g__.s__	k__Bacteria.p__Actinobacteria.c__Actinobacteria.o__Actinomycetales.f__Actinomycetaceae.g__Actinomyces.s__	k__Bacteria.p__Actinobacteria.c__Actinobacteria.o__Actinomycetales.f__Corynebacteriaceae.g__Corynebacterium.s__	k__Bacteria.p__Actinobacteria.c__Actinobacteria.o__Actinomycetales.f__Corynebacteriaceae.g__Corynebacterium.s__durum	k__Bacteria.p__Actinobacteria.c__Actinobacteria.o__Actinomycetales.f__Corynebacteriaceae.g__Corynebacterium.s__variabile	k__Bacteria.p__Actinobacteria.c__Actinobacteria.o__Actinomycetales.f__Frankiaceae.g__.s__	k__Bacteria.p__Actinobacteria.c__Actinobacteria.o__Actinomycetales.f__Intrasporangiaceae.Other.Other	k__Bacteria.p__Actinobacteria.c__Actinobacteria.o__Actinomycetales.f__Intrasporangiaceae.g__.s__	k__Bacteria.p__Actinobacteria.c__Actinobacteria.o__Actinomycetales.f__Intrasporangiaceae.g__Terracoccus.s__	k__Bacteria.p__Actinobacteria.c__Actinobacteria.o__Actinomycetales.f__Microbacteriaceae.Other.Other	k__Bacteria.p__Actinobacteria.c__Actinobacteria.o__Actinomycetales.f__Microbacteriaceae.g__Frigoribacterium.s__	k__Bacteria.p__Actinobacteria.c__Actinobacteria.o__Actinomycetales.f__Micrococcaceae.g__.s__	k__Bacteria.p__Actinobacteria.c__Actinobacteria.o__Actinomycetales.f__Micrococcaceae.g__Rothia.s__aeria	k__Bacteria.p__Actinobacteria.c__Actinobacteria.o__Actinomycetales.f__Micrococcaceae.g__Rothia.s__mucilaginosa	k__Bacteria.p__Actinobacteria.c__Actinobacteria.o__Actinomycetales.f__Micromonosporaceae.g__.s__	k__Bacteria.p__Actinobacteria.c__Actinobacteria.o__Actinomycetales.f__Mycobacteriaceae.g__Mycobacterium.s__	k__Bacteria.p__Actinobacteria.c__Actinobacteria.o__Actinomycetales.f__Nocardiaceae.g__Rhodococcus.s__	k__Bacteria.p__Actinobacteria.c__Actinobacteria.o__Actinomycetales.f__Nocardioidaceae.g__.s__	k__Bacteria.p__Actinobacteria.c__Actinobacteria.o__Actinomycetales.f__Propionibacteriaceae.g__.s__	k__Bacteria.p__Actinobacteria.c__Actinobacteria.o__Actinomycetales.f__Sporichthyaceae.g__.s__	k__Bacteria.p__Actinobacteria.c__Actinobacteria.o__Actinomycetales.f__Thermomonosporaceae.g__Actinomadura.s__vinacea	k__Bacteria.p__Actinobacteria.c__Actinobacteria.o__Actinomycetales.f__Williamsiaceae.g__Williamsia.s__	k__Bacteria.p__Actinobacteria.c__Actinobacteria.o__Bifidobacteriales.f__Bifidobacteriaceae.g__Bifidobacterium.Other	k__Bacteria.p__Actinobacteria.c__Actinobacteria.o__Bifidobacteriales.f__Bifidobacteriaceae.g__Bifidobacterium.s__	k__Bacteria.p__Actinobacteria.c__Actinobacteria.o__Bifidobacteriales.f__Bifidobacteriaceae.g__Bifidobacterium.s__adolescentis	k__Bacteria.p__Actinobacteria.c__Actinobacteria.o__Bifidobacteriales.f__Bifidobacteriaceae.g__Scardovia.s__	k__Bacteria.p__Actinobacteria.c__Coriobacteriia.o__Coriobacteriales.f__Coriobacteriaceae.g__.s__	k__Bacteria.p__Actinobacteria.c__Coriobacteriia.o__Coriobacteriales.f__Coriobacteriaceae.g__Adlercreutzia.s__	k__Bacteria.p__Actinobacteria.c__Coriobacteriia.o__Coriobacteriales.f__Coriobacteriaceae.g__Atopobium.s__	k__Bacteria.p__Actinobacteria.c__Coriobacteriia.o__Coriobacteriales.f__Coriobacteriaceae.g__Collinsella.s__	k__Bacteria.p__Actinobacteria.c__Coriobacteriia.o__Coriobacteriales.f__Coriobacteriaceae.g__Collinsella.s__aerofaciens	k__Bacteria.p__Actinobacteria.c__Coriobacteriia.o__Coriobacteriales.f__Coriobacteriaceae.g__Collinsella.s__stercoris	k__Bacteria.p__Actinobacteria.c__Coriobacteriia.o__Coriobacteriales.f__Coriobacteriaceae.g__Eggerthella.s__lenta	k__Bacteria.p__Actinobacteria.c__Coriobacteriia.o__Coriobacteriales.f__Coriobacteriaceae.g__Slackia.s__	k__Bacteria.p__Actinobacteria.c__Thermoleophilia.o__Gaiellales.f__Gaiellaceae.g__.s__	k__Bacteria.p__Actinobacteria.c__Thermoleophilia.o__Solirubrobacterales.f__.g__.s__	k__Bacteria.p__Bacteroidetes.c__Bacteroidia.o__Bacteroidales.f__.g__.s__	k__Bacteria.p__Bacteroidetes.c__Bacteroidia.o__Bacteroidales.f__Bacteroidaceae.g__Bacteroides.Other	k__Bacteria.p__Bacteroidetes.c__Bacteroidia.o__Bacteroidales.f__Bacteroidaceae.g__Bacteroides.s__	k__Bacteria.p__Bacteroidetes.c__Bacteroidia.o__Bacteroidales.f__Bacteroidaceae.g__Bacteroides.s__caccae	k__Bacteria.p__Bacteroidetes.c__Bacteroidia.o__Bacteroidales.f__Bacteroidaceae.g__Bacteroides.s__coprophilus	k__Bacteria.p__Bacteroidetes.c__Bacteroidia.o__Bacteroidales.f__Bacteroidaceae.g__Bacteroides.s__eggerthii	k__Bacteria.p__Bacteroidetes.c__Bacteroidia.o__Bacteroidales.f__Bacteroidaceae.g__Bacteroides.s__fragilis
Insomnia01	3.00436e-05	0	0	0	0	0	0	0.000585849	0	0	0	0	0	0	1.50218e-05	0	0	1.50218e-05	0	3.00436e-05	0	0	4.50653e-05	0	0	0	0	0	0.000270392	0.185204	3.00436e-05	3.00436e-05	0.000270392	0.000120174	0	4.50653e-05	0.00102148	0	0.000766111	0	0	0	3.00436e-05	0	0.240048	0.000105152	0.000450653	0.000180261	0
Insomnia02	3.00436e-05	0	0	0	0	0	0	0.000105152	0	0	0	0	0	0	0	0	0	0	0	9.01307e-05	0	0	1.50218e-05	0	1.50218e-05	0	0	0	0	0.00169746	3.00436e-05	0	0.000871263	0.00016524	1.50218e-05	0.000315457	0.00644434	0	0.000135196	0	0	0	1.50218e-05	1.50218e-05	0.0369836	4.50653e-05	7.51089e-05	4.50653e-05	0
Insomnia03	0.000105152	0	0	0	0	0	0	0.000150218	0	0	0	0	0	1.50218e-05	0	0	0	1.50218e-05	0	0.000105152	0	0	0	0	0	0	0	0	0	0.00222322	0	0	0.00207301	0.000135196	3.00436e-05	0.00016524	0.0135046	1.50218e-05	0.000225327	1.50218e-05	0	0	4.50653e-05	1.50218e-05	0.250668	0.00016524	0.000375545	0.000225327	1.50218e-05
Insomnia04	0.000150218	0	0	0	0	0	1.50218e-05	9.01307e-05	0	0	0	0	0	0	0	0	0	0	0	3.00436e-05	0	0	1.50218e-05	0	0	0	0	0	1.50218e-05	0.00660958	1.50218e-05	0	0.000150218	0.000135196	0	4.50653e-05	0.000495719	0	0.000736067	0	1.50218e-05	0	4.50653e-05	0	0.32067	1.50218e-05	0.000555806	0.000285414	4.50653e-05
Insomnia05	0.000150218	0	0	0	0	0	0	0.000180261	0	0	0	0	0	0	0	0	0	0	0	0	0	0	3.00436e-05	1.50218e-05	0	0	0	0	3.00436e-05	0.00597867	1.50218e-05	0	0.000240349	4.50653e-05	1.50218e-05	1.50218e-05	0.00298933	0	0.000180261	3.00436e-05	3.00436e-05	0	4.50653e-05	0	0.115683	6.00871e-05	0.000225327	0.000120174	1.50218e-05
Insomnia06	0.000135196	1.50218e-05	3.00436e-05	0	0	1.50218e-05	0	3.00436e-05	0	0	0	0	0	0	0	0	0	0	0	1.50218e-05	0	0	1.50218e-05	0	0	1.50218e-05	0	0	0	0.00100646	0	0	0.00259877	0.00111161	0	4.50653e-05	0.000540784	0	0.000345501	0	1.50218e-05	0	4.50653e-05	9.01307e-05	0.197446	0.000105152	0.000570828	0.00264383	3.00436e-05
Insomnia07	0.00016524	0	0	1.50218e-05	0	0	0	0.000120174	0	1.50218e-05	0	0	0	1.50218e-05	0	0	0	0	0	0	0	0	3.00436e-05	0	0	0	0	0	9.01307e-05	0.0196785	1.50218e-05	0	0.000390566	0.000435632	1.50218e-05	9.01307e-05	0.000796154	0	0.000120174	1.50218e-05	0	0	1.50218e-05	0	0.266892	3.00436e-05	0.000555806	0.000240349	1.50218e-05
Insomnia08	1.50218e-05	1.50218e-05	0	0	0	1.50218e-05	0	0.000240349	0	1.50218e-05	0	0	0	0	0	0	0	0	0	0.000120174	0	0	3.00436e-05	1.50218e-05	1.50218e-05	0	0	0	6.00871e-05	0.0174253	0	0	0.000225327	7.51089e-05	0	0.00025537	0.00736067	0	9.01307e-05	0.000195283	0	0	4.50653e-05	1.50218e-05	0.0387562	6.00871e-05	0.000330479	6.00871e-05	0
Insomnia09	0.000105152	0	0	0	0	0	1.50218e-05	9.01307e-05	0	0	0	0	0	0	0	0	0	0	0	0	0	0	7.51089e-05	1.50218e-05	0	1.50218e-05	0	0	0.000105152	0.0433228	3.00436e-05	0	0.000300436	0.000150218	0	0.000856242	0.00483701	0.00025537	0.000315457	0.00042061	0	1.50218e-05	1.50218e-05	3.00436e-05	0.25836	7.51089e-05	0.000495719	0.00129187	3.00436e-05
Insomnia10	0.00016524	0	0	0	1.50218e-05	0	0	0.000525762	0	0	0	0	3.00436e-05	0	0	0	0	0	1.50218e-05	1.50218e-05	0	0	7.51089e-05	0	0	0	1.50218e-05	0	0	0.0159231	0	0	0.000285414	0.000450653	0	0.000195283	0.00998948	0	0.00133694	1.50218e-05	0	0	0.000105152	1.50218e-05	0.322458	6.00871e-05	0.000736067	0.000330479	9.01307e-05
Normal01	0.000105152	0	0	0	0	0	0	0.00016524	0	0	0	0	0	0	0	1.50218e-05	0	0	0	6.00871e-05	1.50218e-05	0	3.00436e-05	0	0	1.50218e-05	0	0	0	0.00142707	1.50218e-05	0	0.000766111	0.00132192	1.50218e-05	0.000135196	0.00618897	0	0.00016524	4.50653e-05	1.50218e-05	1.50218e-05	4.50653e-05	0	0.0769866	0.000150218	0.000120174	0.000405588	0
Normal02	9.01307e-05	0	0	0	0	0	0	0.000315457	0	3.00436e-05	0	0	0	0	0	0	0	0	0	0.000150218	0	0	7.51089e-05	0	0	0	0	0	0.000270392	0.0704672	6.00871e-05	0	0.00025537	0.00016524	0	6.00871e-05	0.000721046	0	0.000811176	1.50218e-05	0	0	3.00436e-05	1.50218e-05	0.217816	6.00871e-05	0.000375545	0.000195283	0.000105152
Normal03	0.000120174	0	0	0	0	1.50218e-05	0	0.00016524	0	1.50218e-05	0	0	0	0	0	0	0	0	1.50218e-05	6.00871e-05	0	0	4.50653e-05	0	0	0	0	0	9.01307e-05	0.011717	0.00147213	1.50218e-05	0.000510741	0.000270392	0	3.00436e-05	0.00950879	0	0.000120174	0	1.50218e-05	1.50218e-05	4.50653e-05	0.000150218	0.0446898	6.00871e-05	0.000180261	4.50653e-05	3.00436e-05
Normal04	0.000105152	0.000465675	0.000240349	1.50218e-05	1.50218e-05	0	0	9.01307e-05	0	1.50218e-05	0	0	0	0	0	0	0	0	0	1.50218e-05	0	0	9.01307e-05	0	0	0	1.50218e-05	0	3.00436e-05	0.0140604	6.00871e-05	0	0.0030344	0.000270392	1.50218e-05	0.00253868	0.0660207	0	0.000285414	1.50218e-05	0	0	0.00423614	0	0.0442842	4.50653e-05	0.000105152	4.50653e-05	1.50218e-05
Normal05	0.000150218	0	0	0	0	0	0	0.000120174	0	1.50218e-05	0	1.50218e-05	0	0	0	1.50218e-05	0	0	0	1.50218e-05	0	0	1.50218e-05	3.00436e-05	0	0	0	0	0.000105152	0.0383957	0.000150218	0	0.00246357	0.000570828	0	0.00145711	0.00506234	1.50218e-05	0.00016524	1.50218e-05	1.50218e-05	0	4.50653e-05	1.50218e-05	0.166081	6.00871e-05	0.000390566	0.000751089	1.50218e-05
Normal06	7.51089e-05	0	0	0	1.50218e-05	0	1.50218e-05	0.000150218	0	0	0	0	0	1.50218e-05	0	0	0	0	0	1.50218e-05	0	0	0.000120174	0	0	0	0	0	0.000105152	0.0482199	1.50218e-05	0	0.000901307	0.000210305	0	0.000180261	0.00177257	0	0.000225327	7.51089e-05	1.50218e-05	0	4.50653e-05	0	0.106369	0	0.000150218	9.01307e-05	1.50218e-05
Normal07	3.00436e-05	0	0	0	0	0	0	0.000300436	0	1.50218e-05	0	0	0	0	0	0	0	1.50218e-05	0	0	0	0	9.01307e-05	1.50218e-05	1.50218e-05	3.00436e-05	0	0	0.000120174	0.00657954	1.50218e-05	0	0.000345501	0.000150218	1.50218e-05	0.000195283	0.0144059	0	0.000270392	0	1.50218e-05	1.50218e-05	6.00871e-05	0	0.0305843	3.00436e-05	0.000150218	9.01307e-05	3.00436e-05
Normal08	0.000540784	0	0	0	0	0	0	0.000285414	0	0	0	0	0	0	1.50218e-05	0	0	0	0	3.00436e-05	0	0	9.01307e-05	0	0	0	0	0	6.00871e-05	0.0423614	4.50653e-05	0	0.00067598	0.000300436	1.50218e-05	0.000345501	0.00928346	3.00436e-05	0.00084122	0	1.50218e-05	0	7.51089e-05	0	0.153808	0.000135196	0.000315457	0.000180261	3.00436e-05
Normal09	0.00171248	0	0	0	0	0	0	0.000210305	6.00871e-05	0	4.50653e-05	1.50218e-05	0	1.50218e-05	0	0	3.00436e-05	0	0	4.50653e-05	0	1.50218e-05	0.000390566	0	0	0	0	3.00436e-05	0.000555806	0.0809073	0.000135196	0	0.00124681	0.000225327	1.50218e-05	0.000345501	0.0240799	0	0.00025537	0	0	0	0	0	0.0264233	0	0.000105152	7.51089e-05	0
Normal10	0.00016524	0	0	0	0	0	0	0.000105152	0	0	0	0	0	0	0	0	0	0	0	1.50218e-05	1.50218e-05	1.50218e-05	0.000135196	0	0	0	0	0	1.50218e-05	0.0044164	1.50218e-05	0	0.000270392	0.000150218	0	0.00016524	0.0123329	1.50218e-05	0.000916329	1.50218e-05	0	0	4.50653e-05	4.50653e-05	0.144449	1.50218e-05	0.000435632	0.000195283	0
[truncated: 234 more columns]

## Sheet: BugBase
Details on BugBase prediction (FIGURE 1 E)

## Sheet: KEGG
Details on Picrust prediction (FIGURE 1 F)
	ID1	ID2	ID3	ID4	ID5	ID6	ID8	ID9	ID10	ID11	NC4	NC5	NC6	NC7	NC8	NC9	NC10	NC11	NC12	NC13	kruskal_test
ko00531: Glycosaminoglycan_degradation	0.00268819	0.00354473	0.0034914	0.00349879	0.00278102	0.0040934	0.00298374	0.00268262	0.00284956	0.00516859	0.00141068	0.00242321	0.00213053	0.00125736	0.00212119	0.00178261	0.00103788	0.00207136	0.00117094	0.00199135	0.000157052
ko00140: Steroid_hormone_biosynthesis	0.000169266	0.000403778	0.000274787	0.000283126	0.000308042	0.000336133	0.000213439	0.000213635	0.000275044	0.000528201	0.000101123	0.000146035	0.000198241	0.000107668	0.000141092	0.000129021	6.10789e-05	0.000151762	0.000109911	0.000208658	0.000285118
ko00564: Glycerophospholipid_metabolism	0.00321592	0.00311362	0.00323658	0.00332498	0.00343916	0.00338564	0.00357825	0.00319043	0.00342022	0.00313833	0.00380815	0.00344842	0.00342122	0.00368349	0.00369695	0.00345846	0.00377385	0.00349797	0.00360147	0.00358459	0.000669729
ko00730: Thiamine_metabolism	0.0106906	0.0108702	0.0109349	0.0108677	0.0110665	0.0110128	0.0114948	0.0107692	0.011164	0.0101066	0.0119488	0.0113673	0.0110713	0.0115963	0.0118311	0.0112476	0.0115474	0.011215	0.0115986	0.0117843	0.000669729
ko00860: Porphyrin_and_chlorophyll_metabolism	0.00476722	0.00381738	0.00456827	0.00499144	0.00454021	0.00439899	0.00482937	0.00455015	0.0049984	0.00428651	0.00503656	0.00504317	0.00500273	0.00498497	0.00529782	0.00500106	0.00537009	0.00501657	0.00478463	0.00512869	0.000669729
ko04974: Protein_digestion_and_absorption	0.000249157	0.00056297	0.000191454	0.000198363	0.000280534	0.000326941	0.000188491	0.000311978	0.000209125	0.000349328	0.000110262	0.000179296	0.000260769	0.000102023	0.000140955	9.69543e-05	4.00584e-05	0.000132656	0.000132837	0.00013533	0.000669729
ko00511: Other_glycan_degradation	0.0110323	0.0105289	0.0130125	0.0127776	0.0108235	0.0133461	0.011556	0.00910277	0.011624	0.0158148	0.00838707	0.0108573	0.00885468	0.00779637	0.0100315	0.00827634	0.00749893	0.00973367	0.00784572	0.00960219	0.000880743
ko02010: ABC_transporters	0.00510288	0.00368091	0.00477592	0.00509257	0.00445324	0.00413143	0.00468763	0.00463022	0.00481206	0.00431368	0.00499215	0.00521017	0.00491892	0.00526662	0.00516278	0.00513683	0.00553112	0.00510943	0.00529784	0.00490711	0.000880743
ko00130: Ubiquinone_and_other_terpenoid_quinone_biosynthesis	0.00153324	0.00338783	0.00133684	0.00120738	0.0018535	0.00193392	0.00118341	0.00219153	0.00124855	0.00210191	0.00101658	0.00099946	0.00174188	0.00106358	0.000943978	0.00104701	0.000940498	0.000954479	0.00121813	0.00112841	0.00115205
ko00540: Lipopolysaccharide_biosynthesis	0.0026319	0.00643789	0.00319286	0.00230805	0.00331112	0.00352728	0.00208657	0.00474308	0.00270202	0.00393911	0.00151847	0.00145752	0.00347032	0.00146466	0.00165162	0.00203192	0.00122547	0.00188928	0.00149497	0.00226964	0.00115205
ko04141: Protein_processing_in_endoplasmic_reticulum	0.000204708	0.000294657	0.000215251	0.000210718	0.000238684	0.000249516	0.000213218	0.00025931	0.000217799	0.000250107	0.000195271	0.00019363	0.000223083	0.000195373	0.000208861	0.000200198	0.000167348	0.000203134	0.000182967	0.000212587	0.00149887
ko00020: Citrate_cycle_TCA_cycle_	0.00423531	0.00611553	0.00442338	0.00423773	0.0045968	0.00505927	0.00404829	0.00509826	0.00416971	0.0048706	0.00377289	0.00388604	0.00463656	0.00381267	0.00392871	0.00382734	0.00372296	0.00408848	0.00371585	0.00417977	0.00193973
ko00521: Streptomycin_biosynthesis	0.00907922	0.00975544	0.0089804	0.00948862	0.00909607	0.00937723	0.00861084	0.00895122	0.00878734	0.00948257	0.00814914	0.00895969	0.00901926	0.00797755	0.00867937	0.00773133	0.00787034	0.00875612	0.00853522	0.00853677	0.00193973
ko03013: RNA_transport	0.000480687	0.000435768	0.000506599	0.000554797	0.000538916	0.000486418	0.000545679	0.000531343	0.000539899	0.000487018	0.000595891	0.000590155	0.000526517	0.000559516	0.000566211	0.000531245	0.000597312	0.000558869	0.00057721	0.000595608	0.00249691
ko00300: Lysine_biosynthesis	0.0108777	0.00981559	0.0101593	0.0107379	0.0103086	0.0104497	0.010566	0.0103863	0.01054	0.00994942	0.0108896	0.0109992	0.0107101	0.0106998	0.0110639	0.0103572	0.0110515	0.0109678	0.0110431	0.0108131	0.0031971
ko00600: Sphingolipid_metabolism	0.00322316	0.00294933	0.00367572	0.00366049	0.00336683	0.00385746	0.00356323	0.00273742	0.00356297	0.00439853	0.0029458	0.00326371	0.00271938	0.00263243	0.00320992	0.00266963	0.00256186	0.0030757	0.00268314	0.00323656	0.0031971
ko00633: Nitrotoluene_degradation	0.00192342	0.00117748	0.00143101	0.00231758	0.00158574	0.00147776	0.00167626	0.00185036	0.00186695	0.00171538	0.00189388	0.00222736	0.00197487	0.00207724	0.00197101	0.00189618	0.00236712	0.00218454	0.00206858	0.00207762	0.0031971
ko04122: Sulfur_relay_system	0.00525008	0.00408759	0.00523536	0.00581625	0.00515311	0.00535623	0.00581333	0.00475444	0.00540164	0.0050742	0.00602661	0.00564649	0.00539804	0.00583986	0.00596155	0.0058242	0.00646708	0.00573163	0.00568277	0.00578994	0.0031971
ko00561: Glycerolipid_metabolism	0.00301925	0.00226024	0.0031075	0.00292868	0.0028325	0.00274854	0.00293537	0.00287895	0.00297113	0.00256904	0.00315997	0.00301266	0.00271574	0.00327696	0.00304316	0.00324345	0.00323185	0.00303092	0.00320279	0.00318082	0.00407199
ko00281: Geraniol_degradation	0.000683594	0.00107356	0.000759731	0.000667927	0.000641493	0.000970547	0.000636806	0.000824492	0.000692486	0.00133198	0.000385816	0.000475524	0.000630562	0.000384058	0.000445273	0.000993845	0.00071527	0.00055046	0.000480092	0.000620221	0.00515896
ko00830: Retinol_metabolism	0.00034103	0.000465592	0.000388802	0.000228159	0.000315034	0.000358153	0.000293553	0.000273912	0.000252574	0.00031032	0.000234688	0.000267402	0.000289209	0.00019335	0.000280948	0.000252524	0.000233876	0.000247249	0.000265703	0.000200265	0.0065017
ko00720: Carbon_fixation_pathways_in_prokaryotes	0.00568974	0.00704285	0.00569799	0.00565042	0.00593611	0.00626073	0.00549044	0.00632498	0.00554634	0.00593179	0.00541699	0.00546584	0.00607378	0.00542691	0.00553634	0.00546926	0.00547715	0.00564323	0.00538876	0.00570742	0.00815097
ko02060: Phosphotransferase_system_PTS_	0.00266766	0.0018089	0.00277989	0.00293208	0.0021595	0.00255965	0.00237994	0.00361612	0.00254819	0.00251834	0.00265805	0.00299087	0.00263997	0.00415369	0.00286493	0.00391212	0.00364688	0.00269059	0.00365736	0.00319728	0.00815097
ko00770: Pantothenate_and_CoA_biosynthesis	0.0096574	0.00987269	0.00955654	0.0098221	0.00981411	0.0100174	0.00989735	0.00975935	0.00969641	0.00933589	0.0101041	0.00985049	0.00991789	0.00985806	0.0102103	0.00975418	0.0101487	0.0101532	0.0098235	0.0102899	0.0101652
ko00790: Folate_biosynthesis	0.00659248	0.00875043	0.0063078	0.00628373	0.00667909	0.00705635	0.00581544	0.00738965	0.00636775	0.0071147	0.00554947	0.00627722	0.00722498	0.00586817	0.00584435	0.00600041	0.00567743	0.00630044	0.00597749	0.00620382	0.0101652
ko00510: N_Glycan_biosynthesis	0.000296192	0.000421897	0.00026203	0.000289657	0.000265697	0.000268956	0.000201876	0.000304928	0.00026499	0.000311449	0.000176301	0.000271198	0.000310275	0.000168472	0.000220002	0.000185602	0.000185262	0.000241264	0.000238214	0.000204807	0.0126111
ko01055: Biosynthesis_of_vancomycin_group_antibiotics	0.0172572	0.020883	0.015548	0.0166963	0.0170396	0.0150513	0.0150068	0.0172214	0.0156885	0.0168084	0.0140052	0.0161674	0.017503	0.01408	0.014885	0.0141782	0.013204	0.0154357	0.0153102	0.0140835	0.0126111
ko00565: Ether_lipid_metabolism	6.41842e-05	2.05928e-05	2.02087e-05	2.20537e-05	1.96942e-05	1.97377e-05	2.53694e-05	1.9365e-05	2.60638e-05	4.29122e-05	2.79418e-05	7.57236e-05	4.43605e-05	4.62945e-05	2.19805e-05	7.84503e-05	2.64476e-05	4.79888e-05	3.36118e-05	2.24757e-05	0.0155644
ko00627: Aminobenzoate_degradation	0.000758552	0.000838335	0.00087243	0.00074861	0.000733021	0.000857042	0.000734476	0.000902062	0.000785685	0.000921472	0.000641789	0.000729899	0.000748428	0.000616481	0.000710185	0.000829867	0.000684428	0.000750713	0.000755497	0.000815421	0.0155644
ko00901: Indole_alkaloid_biosynthesis	8.73254e-08	0	0	0	8.80189e-08	0	0	1.10263e-07	2.42924e-07	2.81777e-07	2.93641e-07	2.20554e-07	9.51432e-08	3.22399e-07	0	4.2636e-07	1.45667e-07	1.6424e-07	2.50134e-06	2.36069e-07	0.0158158
ko00195: Photosynthesis	0.00336551	0.00372459	0.002999	0.00353386	0.00364451	0.00342499	0.0035211	0.00358898	0.00336281	0.00310386	0.00372107	0.00360537	0.00393028	0.00371083	0.00375916	0.00340695	0.00362655	0.00352905	0.00373983	0.00356274	0.0191099
ko00624: Polycyclic_aromatic_hydrocarbon_degradation	0.00148885	0.00172209	0.00149323	0.00154942	0.00170793	0.00168985	0.00171701	0.00163718	0.0016149	0.00151576	0.00173889	0.00171048	0.00176804	0.00172085	0.00178446	0.00168861	0.00165865	0.00164042	0.00180276	0.00164963	0.0191099
ko00910: Nitrogen_metabolism	0.00338205	0.00341291	0.00321236	0.00332692	0.00320883	0.00332072	0.00320345	0.00332134	0.00326476	0.0035396	0.00310967	0.00324307	0.00324637	0.00321282	0.00324289	0.00312731	0.00319806	0.00325116	0.00313573	0.00326506	0.0191099
ko00072: Synthesis_and_degradation_of_ketone_bodies	0.00112279	0.00135803	0.00174291	0.00106383	0.00164925	0.00141138	0.00199108	0.00104598	0.001512	0.000814452	0.00234169	0.00138453	0.00149292	0.00163618	0.0019278	0.00231055	0.00186354	0.00146605	0.00183194	0.00176835	0.0233422
ko00601: Glycosphingolipid_biosynthesis_lacto_and_neolacto_series	6.24712e-06	3.69614e-06	2.07861e-05	3.14178e-05	1.64866e-05	1.62497e-05	1.0621e-05	3.56235e-06	1.01841e-05	4.4723e-05	3.61404e-06	7.57801e-06	2.89089e-06	5.76599e-06	7.0325e-06	9.24873e-06	2.40911e-06	1.08335e-05	2.13456e-06	7.68737e-06	0.0233422
ko04113: Meiosis_yeast	8.06013e-06	3.18252e-06	4.5637e-06	3.76177e-06	2.57015e-06	3.17937e-06	4.47055e-06	3.89229e-06	3.91108e-06	4.1609e-06	4.87444e-06	4.19053e-06	4.89036e-06	5.42437e-06	6.25132e-06	5.37214e-06	4.16607e-06	7.07052e-06	7.59001e-06	3.35218e-06	0.0233422
ko00750: Vitamin_B6_metabolism	0.00565787	0.0071918	0.00566195	0.00513056	0.00611374	0.00608247	0.00560589	0.00646004	0.00553468	0.00560788	0.00553765	0.00523752	0.00596685	0.00553892	0.00554161	0.00512069	0.00506702	0.00544398	0.00538746	0.00578098	0.0283655
ko00590: Arachidonic_acid_metabolism	0	0	0.000269658	0.000183814	0	0	0	0	0	0	0.000247917	0.000167779	0.000705045	0.000267822	0	0.00034928	0	0	0.000344968	0.000127112	0.0314456
ko00622: Xylene_degradation	0.00143794	0	0	0	0.00109579	0	0.00111483	0.00104364	0.00114587	0.000997536	0.00125946	0.00136486	0.00106608	0.00134715	0	0.00135689	0.00141224	0.00127327	0.00151304	0.00108273	0.0329496
ko00290: Valine_leucine_and_isoleucine_biosynthesis	0.0144208	0.0110998	0.014132	0.0144384	0.0131261	0.013751	0.0140426	0.0128362	0.0139729	0.013105	0.01425	0.0147293	0.0132612	0.0136326	0.0145369	0.013776	0.0145572	0.014648	0.0140739	0.0144419	0.0342937
ko00621: Dioxin_degradation	0.00208177	0.0010152	0.00164322	0.0017744	0.00159031	0.00127358	0.00162777	0.00150509	0.00166877	0.00147295	0.00181381	0.00202789	0.00155471	0.00193791	0.0016336	0.0020031	0.0020295	0.00183972	0.00217098	0.00156873	0.0342937
ko00908: Zeatin_biosynthesis	0.0030506	0.00495709	0.00305336	0.00299649	0.0036738	0.00369735	0.00311534	0.00386582	0.00314293	0.00333894	0.00307286	0.00298676	0.00371403	0.00302118	0.00309014	0.00290138	0.0027572	0.00298855	0.00311935	0.00307558	0.0342937
ko05150: Staphylococcus_aureus_infection	3.96801e-05	1.27641e-05	1.43193e-05	1.42138e-05	8.46848e-06	9.34347e-06	1.27319e-05	1.14941e-05	1.24407e-05	2.01513e-05	1.51826e-05	7.38411e-05	2.59337e-05	2.79779e-05	1.37146e-05	4.56722e-05	1.00974e-05	1.77055e-05	9.08276e-05	1.42118e-05	0.0342937
ko00523: Polyketide_sugar_unit_biosynthesis	0.00353589	0.00390635	0.00336376	0.00382883	0.00354592	0.00342065	0.00329975	0.00353838	0.00334856	0.00360762	0.00317644	0.00361587	0.00361565	0.0031172	0.0034025	0	0.00303426	0.00343315	0	0.00322566	0.0411738
ko01051: Biosynthesis_of_ansamycins	0.030112	0.0247925	0.0296345	0.0271951	0.0283892	0.0290443	0.0311237	0.0263848	0.0301429	0.0262198	0.0329285	0.0285136	0.0269065	0.0341518	0.0310931	0.0319284	0.0300507	0.0299368	0.0291039	0.0314959	0.04125
ko04626: Plant_pathogen_interaction	0.000989347	0.00111654	0.0011112	0.000985776	0.00124143	0.00105485	0.00125878	0.00111574	0.0011643	0.000918471	0.00138489	0.00110587	0.00109098	0.00124805	0.00124372	0.00119623	0.00122002	0.00112794	0.00119911	0.00127387	0.04125
ko00360: Phenylalanine_metabolism	0.00151572	0.00142549	0.00166384	0.00150723	0.00145103	0.00163954	0.00153324	0.00151881	0.00152265	0.00160434	0.0014697	0.00139245	0.00138389	0.00145021	0.00151178	0.00154249	0.00147122	0.00145826	0.00135672	0.00155373	0.0493662
ko00430: Taurine_and_hypotaurine_metabolism	0.00329091	0.0034585	0.00326815	0.00307072	0.00300722	0.00314956	0.00305708	0.00292356	0.00301363	0.00322904	0.0029504	0.00301755	0.00294016	0.00322928	0.00304901	0.0030359	0.00282421	0.00291177	0.00307963	0.00294053	0.0493662
ko00623: Toluene_degradation	0.00136539	0.00201894	0.0012144	0.00133391	0.00135024	0.00152277	0.00114522	0.0018894	0.00116902	0.00160371	0.000953048	0.00114221	0.00177085	0.00097261	0.00122394	0.00105902	0.00135962	0.00119599	0.0012251	0.00121789	0.0493662
ko00780: Biotin_metabolism	0.00842419	0.0071296	0.00755403	0.00877533	0.00724061	0.00766302	0.00763768	0.0079245	0.00812428	0.00891278	0.00702969	0.00811801	0.00773857	0.00658194	0.00738595	0.00709634	0.00726361	0.00772288	0.00715681	0.00760912	0.0493662
ko03410: Base_excision_repair	0.00483246	0.00508503	0.00475658	0.0048618	0.00484062	0.00486385	0.00466772	0.00518446	0.00481098	0.00472689	0.004812	0.00485076	0.00513801	0.00512901	0.00491885	0.0050171	0.00496908	0.00492676	0.00501125	0.00488546	0.0493662

[truncated: 4 more sheets: Insomnia_sp_cor, Normal_sp_cor, Radar, RF_cv_error]
